# Supplementary material for: Melanoma in Peru: 1000 patients and 10 years of experience
Source: PLoS One. 2025 Oct 8;20(10):e0323636. doi: 10.1371/journal.pone.0323636 (PMC12507319; doi:10.1371/journal.pone.0323636)
Supplement: S1 File — (XLSX) [file pone.0323636.s001.xlsx]

## Sheet: Melanoma DATA FINAL 10-16-24
No	Dx	Age	Sex	Procedence	Work	Time to diagnosis	Anatomic site	Lymphnodes	LDHvalue	Surgeryof1ryLesion	Lymph node surg	Asymmetr	Edges	Color	Histology	TStage	Breslow	Ulcer	Mitosispermmm2	LVInvasion	PerineuralInvasion	Satellite	TumorRegression	TotalLNs	LNsPath	NStageCode	AJCCStage	AdjuvantChemo	RTAdjuvant	Interferon	EFS	RecurBrain	RecurLiver	RecurLung	RecurSkinSQ	RecurBone	RecurMediastinum	RecurGI	Recurparavesival	RecurSuprarenal	RecurTestis	RecurRetroperitoneum	RecurMultiple	Death	OSMonths	EFSMonths
1	2010	71	1	0	0	9	1	2	NULL	5	0	NULL	NULL	NULL	5	4	6	1	1	NULL	NULL	NULL	NULL	NULL	1	3	3	0	0	1	1	0	0	0	0	0	0	0	0	0	0	0	0	1	3	0
2	2010	51	1	0	0	18	1	2	902	2	0	1	1	1	6	4	NULL	0	NULL	NULL	2	NULL	NULL	NULL	1	3	4	1	0	0	1	0	0	0	0	0	0	0	0	0	0	0	0	0	174	20
3	2010	76	1	0	1	36	1	2	NULL	NULL	NULL	NULL	NULL	NULL	6	2	1.1	1	5	0	2	NULL	NULL	NULL	1	3	4	1	0	0	1	0	0	0	0	0	0	0	0	0	0	0	0	1	3	3
4	2010	37	1	1	0	36	0	0	NULL	1	0	1	1	1	0	1	0.6	0	3	0	0	0	0	4	0	0	1	0	0	0	0	0	0	0	0	0	0	0	0	0	0	0	0	0	174	41
5	2010	65	1	0	0	24	2	0	NULL	1	0	NULL	NULL	NULL	6	1	0.3	0	1	0	0	0	NULL	NULL	0	0	1	0	0	0	0	0	0	0	0	0	0	0	0	0	0	0	0	0	17	16
6	2010	42	1	1	0	2	0	0	NULL	1	1	NULL	1	1	4	4	4.95	0	4	1	0	0	0	5	0	0	2	0	0	1	1	0	0	0	0	0	0	0	0	0	0	0	0	1	81	38
7	2010	83	0	0	0	1	1	0	NULL	0	NULL	1	1	1	4	4	6.15	1	8	0	0	0	0	NULL	0	0	2	0	0	0	0	0	0	0	0	0	0	0	0	0	0	0	0	0	174	2
8	2010	60	0	0	0	12	0	1	633	1	1	1	1	1	4	4	8.2	1	8	0	0	1	0	11	1	3	3	0	0	1	1	0	0	1	0	0	0	0	0	0	0	0	0	1	16	6
9	2010	60	0	0	0	12	1	2	614	NULL	2	NULL	NULL	NULL	NULL	NULL	NULL	NULL	NULL	NULL	NULL	NULL	NULL	NULL	1	3	3	0	0	0	0	0	0	0	0	0	0	0	0	0	0	0	0	0	174	113
10	2010	76	0	0	0	24	2	0	572	0	1	1	1	0	1	3	2.9	1	3	0	0	0	0	1	0	0	2	0	0	1	1	0	0	0	1	0	0	0	0	0	0	0	0	1	155	105
11	2010	66	1	1	1	60	0	0	750	0	1	1	1	0	5	2	1.5	0	4	1	0	0	0	5	1	2	3	1	0	1	1	0	0	0	1	0	0	0	0	0	0	0	0	1	21	17
12	2010	39	1	0	0	5	2	0	NULL	1	0	NULL	NULL	NULL	6	1	NULL	0	NULL	NULL	2	NULL	NULL	NULL	0	0	1	0	0	0	0	0	0	0	0	0	0	0	0	0	0	0	0	0	170	57
13	2010	65	0	1	0	4	1	1	493	0	2	1	1	1	1	4	5.1	1	16	0	0	1	NULL	17	1	3	3	0	0	1	1	0	0	0	0	0	0	0	0	0	0	0	0	1	15	8
14	2010	54	1	0	0	12	1	0	NULL	NULL	NULL	NULL	NULL	NULL	1	1	NULL	NULL	NULL	NULL	NULL	NULL	NULL	NULL	0	0	1	0	0	0	1	0	0	0	0	0	0	0	0	0	0	0	0	0	172	38
15	2010	79	1	0	0	6	1	1	NULL	2	2	1	1	1	1	4	6	1	2	0	0	0	NULL	11	1	3	3	0	0	0	1	0	0	0	0	0	0	0	0	0	0	0	0	1	37	33
16	2010	40	1	1	1	1	1	1	NULL	0	1	1	1	1	1	3	2.48	0	NULL	NULL	2	NULL	NULL	17	1	1	3	1	1	1	1	1	0	0	0	0	0	0	0	0	0	0	0	1	36	36
17	2010	34	0	0	0	5	1	1	NULL	0	2	NULL	NULL	NULL	5	4	14	1	4	0	0	0	0	7	1	3	3	1	0	0	1	0	0	0	0	0	0	0	0	0	0	0	0	1	7	20
18	2010	68	1	0	0	48	1	0	NULL	0	1	1	1	0	1	1	NULL	0	NULL	NULL	2	0	0	1	0	0	1	0	0	0	1	0	0	0	0	0	0	0	0	0	0	0	0	1	133	42
19	2010	43	0	0	0	NULL	1	0	NULL	1	0	NULL	NULL	NULL	6	1	0.6	0	NULL	NULL	2	NULL	NULL	NULL	NULL	NULL	1	0	0	0	0	0	0	0	0	0	0	0	0	0	0	0	0	0	173	0
20	2010	69	0	0	0	12	1	3	NULL	2	0	NULL	NULL	NULL	5	4	5.45	1	2	0	1	NULL	NULL	1	0	0	2	0	0	0	1	0	0	0	0	0	0	0	0	0	0	0	0	1	17	2
21	2010	63	1	0	0	36	1	2	324	0	2	1	1	0	4	4	20	1	30	0	0	0	0	11	1	1	3	0	0	0	1	1	0	0	0	0	0	0	0	0	0	0	0	1	6	4
22	2010	58	1	1	0	12	1	0	525	0	1	1	1	1	4	3	3.5	1	1	0	NULL	1	NULL	1	1	1	3	0	0	0	1	1	0	0	0	0	0	0	0	0	0	0	0	1	107	105
23	2010	36	0	1	0	24	1	1	453	2	2	1	1	0	4	4	17.5	1	5	1	1	0	0	21	1	2	3	0	0	1	1	0	0	1	0	0	1	0	0	0	0	0	0	1	42	36
24	2010	73	1	1	0	17	1	2	457	0	2	1	1	1	5	4	10.5	1	6	0	0	0	0	11	1	2	3	0	0	1	1	0	0	0	0	0	0	0	0	0	0	0	0	1	7	6
25	2010	60	0	1	0	7	1	0	NULL	0	1	1	1	1	1	4	5.75	1	8	0	0	1	0	9	1	3	3	0	0	0	1	0	0	0	1	0	0	0	0	0	0	0	0	1	18	6
26	2010	67	0	1	0	3	1	0	459	1	1	1	1	1	4	2	1.55	1	3	0	0	0	0	11	1	3	3	0	0	1	1	1	0	0	0	0	0	0	0	0	0	0	0	1	22	22
27	2010	53	1	1	1	8	1	2	NULL	5	0	NULL	NULL	NULL	NULL	NULL	NULL	NULL	NULL	NULL	NULL	NULL	NULL	NULL	1	3	3	0	0	0	1	0	0	0	0	0	0	0	0	0	0	0	0	1	8	1
28	2010	67	0	0	0	24	1	2	NULL	5	NULL	NULL	NULL	NULL	6	NULL	NULL	NULL	NULL	NULL	NULL	NULL	NULL	NULL	1	3	4	0	0	0	1	0	0	0	0	0	0	0	0	0	0	0	0	1	2	2
29	2010	97	0	0	0	36	1	1	NULL	5	NULL	NULL	NULL	NULL	1	4	4.3	1	4	0	0	NULL	NULL	NULL	0	0	2	0	0	1	1	0	0	0	0	0	0	0	0	0	0	0	0	1	41	1
30	2010	76	0	1	0	12	1	0	NULL	5	0	NULL	NULL	NULL	5	3	2.5	1	4	0	0	NULL	NULL	NULL	0	0	4	0	0	0	1	0	0	0	0	0	0	0	0	0	0	0	0	1	9	3
31	2010	71	1	1	0	4	1	0	NULL	5	0	NULL	NULL	NULL	1	2	NULL	0	1	NULL	2	NULL	NULL	NULL	0	0	2	0	0	0	1	0	0	0	0	0	0	0	0	0	0	0	0	1	3	1
32	2010	44	1	1	1	12	1	0	535	0	1	1	1	1	1	3	3.5	1	1	0	0	0	0	2	0	0	2	1	0	0	0	0	0	0	0	0	0	0	0	0	0	0	0	0	169	10
33	2010	83	0	0	0	12	2	0	NULL	NULL	0	NULL	NULL	NULL	NULL	NULL	NULL	NULL	NULL	NULL	NULL	NULL	NULL	NULL	NULL	NULL	4	0	0	0	1	0	0	0	0	0	0	0	0	0	0	0	0	1	2	0
34	2010	52	1	0	0	16	0	0	454	1	1	1	1	1	4	4	4.5	1	21	1	0	0	0	4	0	0	2	0	0	1	1	0	0	0	0	0	0	0	0	0	0	0	0	1	42	26
35	2010	50	1	0	0	10	0	0	329	5	0	1	1	1	4	4	4.1	1	3	0	0	0	0	4	0	0	2	0	0	1	1	0	0	0	0	0	0	0	0	0	0	0	0	1	116	5
36	2010	75	1	0	0	72	0	2	NULL	5	0	NULL	NULL	NULL	NULL	NULL	NULL	NULL	NULL	NULL	NULL	NULL	NULL	NULL	1	3	3	1	0	1	1	0	0	0	0	0	0	0	0	0	0	0	0	1	1	1
37	2010	40	1	1	1	60	1	1	NULL	5	0	1	1	1	1	4	7.5	1	3	0	0	0	0	NULL	NULL	NULL	2	0	0	0	1	0	0	0	0	0	0	0	0	0	0	0	0	1	106	93
38	2010	49	1	0	1	5	1	3	NULL	NULL	0	NULL	NULL	NULL	NULL	NULL	NULL	NULL	NULL	NULL	NULL	NULL	NULL	2	1	2	3	0	0	0	1	0	0	0	0	0	0	0	0	0	0	0	0	1	37	0
39	2010	65	1	1	1	24	1	2	440	5	0	1	1	1	6	2	1.95	1	3	0	0	0	0	NULL	1	3	4	0	0	0	1	0	0	0	0	0	0	0	0	0	0	0	0	1	2	1
40	2010	23	1	0	0	3	2	0	NULL	1	1	NULL	NULL	NULL	3	3	3	1	2	1	0	0	0	4	0	0	2	0	0	0	0	0	0	0	0	0	0	0	0	0	0	0	0	0	176	3
41	2010	96	1	0	0	12	1	1	NULL	1	1	1	1	1	1	4	12	1	3	0	0	0	0	NULL	1	1	3	0	0	0	1	0	0	0	0	0	0	0	0	0	0	0	0	1	11	6
42	2010	53	1	0	1	8	1	3	406	NULL	0	1	1	1	6	4	8	1	NULL	0	2	0	0	32	1	3	3	0	0	0	1	0	0	0	0	0	0	0	0	0	0	0	0	1	5	0
43	2010	74	1	1	0	24	1	0	NULL	5	0	NULL	NULL	NULL	0	1	NULL	NULL	NULL	NULL	NULL	NULL	NULL	NULL	NULL	NULL	1	0	0	0	1	0	0	0	0	0	0	0	0	0	0	0	0	1	80	0
44	2010	54	1	1	0	60	1	1	364	5	1	NULL	NULL	NULL	NULL	NULL	NULL	NULL	NULL	NULL	NULL	NULL	NULL	1	1	3	3	1	0	0	1	1	0	0	0	0	0	0	0	0	0	0	0	1	5	5
45	2010	63	1	1	1	5	1	0	422	0	1	1	1	1	5	4	19	1	5	0	0	0	0	10	1	2	3	0	0	0	1	0	0	0	0	0	0	0	0	0	0	0	0	1	5	2
46	2010	59	1	1	0	12	1	2	367	0	2	1	1	1	1	4	15	1	5	0	1	0	0	4	1	3	3	0	0	1	1	1	0	0	0	0	0	0	0	0	0	0	0	1	43	39
47	2010	37	0	0	0	8	1	0	NULL	1	1	1	1	1	1	4	5.55	1	20	0	0	0	0	4	1	1	3	0	0	1	1	0	0	0	0	0	0	0	0	0	0	0	0	1	10	6
48	2010	65	1	0	0	240	1	0	471	2	1	1	1	0	1	4	6	1	1	0	1	0	0	23	1	3	3	0	0	1	1	0	0	0	0	0	0	0	0	0	0	0	0	1	2	2
49	2010	68	1	1	0	6	1	1	520	2	1	1	1	0	1	3	2.8	0	3	0	0	0	0	2	0	0	2	0	0	0	1	0	0	0	0	0	0	0	0	0	0	0	0	1	167	0
50	2010	31	1	1	1	3	0	0	576	0	1	1	1	1	4	3	3.1	1	8	0	0	0	0	5	0	0	2	0	0	1	1	1	0	0	0	0	0	0	0	0	0	0	0	1	57	57
51	2010	68	0	0	0	96	2	0	483	0	1	1	1	1	1	4	4.5	1	10	0	NULL	NULL	0	3	0	0	2	0	0	0	1	0	0	0	1	0	0	0	0	0	0	0	0	0	177	106
52	2010	80	1	0	0	120	1	1	568	1	1	1	1	1	1	4	15.65	1	14	0	0	0	0	20	1	3	3	0	1	1	1	0	0	0	0	0	0	0	0	0	0	0	0	1	24	23
53	2010	57	0	1	0	36	1	0	546	2	1	1	1	1	1	3	3	1	3	0	0	0	0	2	0	0	2	0	0	1	1	0	0	0	0	0	0	0	0	0	0	0	0	1	61	31
54	2010	27	0	0	0	24	1	0	442	2	1	1	1	1	1	4	5	1	9	0	0	0	0	5	0	0	2	0	0	1	0	0	0	0	0	0	0	0	0	0	0	0	0	0	170	84
55	2010	48	1	1	1	12	1	0	NULL	2	1	0	NULL	0	1	1	0.4	0	1	NULL	2	0	0	4	0	0	1	0	0	0	0	0	0	0	0	0	0	0	0	0	0	0	0	0	179	46
56	2010	76	1	1	0	36	2	1	NULL	1	2	1	1	1	6	4	4.1	0	12	0	0	0	0	32	1	2	3	0	0	0	1	0	0	0	0	0	0	0	0	0	0	0	0	1	6	2
57	2010	77	1	0	1	8	1	2	413	2	2	1	1	1	1	4	14	1	20	1	1	0	0	21	1	3	3	0	0	1	1	0	0	0	0	0	0	0	0	0	0	0	0	1	2	2
58	2010	35	0	0	NULL	36	1	1	NULL	2	1	1	1	1	4	3	21	1	7	0	1	0	0	1	1	1	3	1	0	0	1	0	0	1	0	0	0	0	0	0	0	0	0	1	17	15
59	2010	61	1	0	1	7	1	2	375	0	2	1	1	1	1	3	3.05	1	2	NULL	2	0	0	20	1	3	3	0	0	0	1	0	0	0	1	0	0	0	0	0	0	0	0	1	8	3
60	2010	8	0	1	NULL	24	1	0	NULL	0	0	1	1	1	0	1	0.4	0	1	0	0	0	0	NULL	NULL	NULL	1	0	0	0	0	0	0	0	0	0	0	0	0	0	0	0	0	0	176	120
61	2010	61	0	0	0	60	2	0	916	2	0	1	1	1	4	4	11.15	1	4	0	0	0	0	NULL	NULL	NULL	2	0	0	0	1	1	0	0	0	0	0	0	0	0	0	0	0	1	23	15
62	2010	32	0	0	0	3	2	0	NULL	1	0	NULL	NULL	NULL	6	1	NULL	0	NULL	0	0	NULL	NULL	NULL	NULL	NULL	1	0	0	0	0	0	0	0	0	0	0	0	0	0	0	0	0	0	178	1
63	2010	36	1	0	0	24	2	0	NULL	5	0	NULL	NULL	NULL	NULL	1	NULL	NULL	NULL	NULL	NULL	NULL	NULL	NULL	NULL	NULL	1	0	0	0	0	0	0	0	0	0	0	0	0	0	0	0	0	0	81	81
64	2010	29	0	0	0	2	1	0	NULL	5	0	NULL	NULL	NULL	NULL	NULL	NULL	NULL	NULL	NULL	NULL	NULL	NULL	NULL	NULL	NULL	NULL	NULL	NULL	NULL	0	0	0	0	0	0	0	0	0	0	0	0	0	0	172	0
65	2010	54	1	0	0	12	1	2	NULL	5	0	NULL	NULL	NULL	6	2	2.5	1	NULL	NULL	NULL	NULL	NULL	NULL	1	3	3	0	0	0	1	0	0	0	0	0	0	0	0	0	0	0	0	1	1	1
66	2010	73	1	0	0	12	0	1	4143	NULL	NULL	NULL	NULL	NULL	NULL	NULL	NULL	NULL	NULL	NULL	NULL	NULL	NULL	NULL	NULL	NULL	4	1	0	1	1	0	0	0	0	0	0	0	0	0	0	0	0	1	4	0
67	2010	51	0	0	0	36	1	2	353	2	2	NULL	1	1	1	4	10	1	25	1	1	0	0	8	1	2	3	0	0	0	1	1	0	0	0	0	0	0	0	0	0	0	0	1	14	9
68	2010	64	0	0	0	1	1	0	NULL	0	1	1	0	1	4	4	5.5	0	1	0	0	0	0	1	0	0	2	0	0	0	0	0	0	0	0	0	0	0	0	0	0	0	0	0	178	1
69	2010	76	0	0	0	3	1	0	740	2	1	1	1	1	1	4	5	1	NULL	0	0	0	0	6	0	0	2	1	0	0	1	0	0	0	1	0	0	0	0	0	0	0	0	1	25	25
70	2010	81	0	0	0	24	1	0	323	2	1	1	1	1	1	4	5	0	1	0	0	0	0	13	1	2	3	1	0	0	1	0	0	0	0	0	0	0	0	0	0	0	0	1	17	17
71	2010	54	0	0	0	12	1	0	575	0	1	1	1	1	1	3	3.8	0	5	0	0	0	0	5	0	0	2	1	0	1	1	0	0	1	0	0	0	0	0	0	0	0	0	1	56	54
72	2010	70	1	0	0	10	0	2	1998	0	2	1	1	1	6	4	9.5	1	3	0	0	1	0	13	1	3	3	0	0	0	1	0	0	0	0	0	0	0	0	0	0	0	0	1	10	1
73	2010	55	1	1	0	12	2	1	499	0	2	1	1	1	6	4	37	0	5	0	0	0	0	16	1	1	3	1	0	1	1	0	0	1	0	0	0	0	0	1	0	0	0	1	22	22
74	2010	86	0	1	0	3	1	0	NULL	0	1	1	1	1	1	3	3.1	1	8	1	1	1	0	1	1	1	3	0	0	0	1	0	0	0	1	0	0	0	0	0	0	0	0	0	10	8
75	2010	41	1	1	0	12	1	2	NULL	0	2	1	1	1	1	4	4.5	1	5	1	1	1	0	18	1	3	3	0	0	0	1	0	1	0	0	0	0	0	0	0	0	0	1	0	171	7
76	2010	60	0	0	0	48	1	0	NULL	0	1	1	1	1	1	1	NULL	0	NULL	0	0	0	0	2	0	0	1	0	0	0	0	0	0	0	0	0	0	0	0	0	0	0	0	0	78	77
77	2010	76	0	0	0	12	1	0	NULL	0	1	0	1	1	1	1	1	1	1	0	0	0	0	1	0	0	1	0	0	0	1	0	0	0	0	0	0	0	0	0	0	0	0	1	57	29
78	2010	47	1	0	1	14	1	2	605	2	2	1	1	1	1	2	1.6	1	8	0	0	0	0	12	1	1	3	1	0	1	1	1	0	1	0	0	0	0	0	0	0	0	0	1	20	18
79	2010	75	0	0	0	360	1	0	738	3	1	1	1	1	1	4	6	0	5	0	0	1	0	3	1	1	3	0	0	0	1	0	0	1	0	0	0	0	0	0	0	0	0	1	96	94
80	2010	41	0	0	0	14	1	0	260	2	1	1	1	1	1	2	1.5	1	20	1	1	1	0	7	1	1	3	0	0	1	1	0	0	0	0	0	0	0	0	0	0	0	0	0	26	25
81	2010	64	0	1	0	12	2	0	521	0	0	NULL	0	0	1	1	NULL	0	NULL	0	2	0	0	NULL	0	0	1	0	0	0	0	0	0	0	0	0	0	0	0	0	0	0	0	0	178	114
82	2010	77	1	0	0	12	1	0	465	0	1	1	1	1	4	4	15	1	20	1	2	0	0	9	1	2	3	0	0	1	1	0	0	0	0	0	0	0	0	0	0	0	0	1	17	15
83	2010	80	0	0	0	12	1	0	2586	0	0	1	1	1	1	4	6.85	1	5	0	1	0	0	16	1	3	3	0	0	0	1	1	0	0	0	0	0	0	0	0	0	0	0	1	37	37
84	2010	59	1	0	0	12	1	0	NULL	2	1	1	1	1	6	4	11.2	1	5	1	0	0	0	17	1	1	3	NULL	0	1	1	1	1	0	0	0	0	0	0	0	0	0	0	1	78	77
85	2010	64	1	0	0	4	0	0	507	1	1	1	1	1	4	4	5.6	1	14	0	0	0	0	3	0	0	2	0	0	0	1	1	0	1	0	0	0	0	0	0	0	0	0	1	18	16
86	2010	51	1	1	0	12	2	2	1760	2	2	1	0	0	4	3	3	0	2	0	0	0	0	13	1	3	4	1	0	0	1	0	0	0	0	0	0	0	0	0	0	0	0	1	6	4
87	2010	85	1	1	1	14	1	2	640	0	2	1	1	0	4	4	5.5	1	7	1	0	0	0	16	1	3	3	0	0	0	1	0	0	0	0	0	0	0	0	0	0	0	0	1	14	2
88	2010	44	0	0	0	12	1	0	381	2	1	1	1	1	1	4	12.5	1	6	1	1	0	0	7	1	1	3	0	0	1	1	1	0	1	0	0	0	0	0	0	0	0	1	1	53	51
89	2010	66	1	1	1	12	1	2	680	2	2	1	1	1	1	4	12	1	4	1	1	0	0	19	1	3	3	0	0	1	1	1	1	0	1	0	0	0	0	0	0	0	0	1	18	8
90	2010	86	1	0	0	12	1	2	440	0	2	1	1	1	4	4	9	1	4	0	1	1	0	8	1	1	3	0	0	0	1	0	0	0	0	0	0	0	0	0	0	0	0	1	10	5
91	2010	72	0	0	0	7	1	1	NULL	3	1	1	0	1	6	4	11.3	1	NULL	0	2	0	0	8	1	2	3	0	0	0	1	0	0	0	0	0	0	0	0	0	0	0	0	1	19	16
92	2010	59	1	0	1	4	1	0	NULL	NULL	NULL	NULL	NULL	NULL	NULL	NULL	NULL	NULL	NULL	NULL	NULL	NULL	NULL	NULL	NULL	0	NULL	1	0	0	1	0	0	0	0	0	0	0	0	0	0	0	0	1	2	1
93	2010	75	1	1	0	18	1	0	347	0	1	1	1	1	4	3	4	1	4	0	0	0	0	2	0	0	2	0	0	1	1	0	0	0	0	0	0	0	0	0	0	0	0	1	79	4
94	2010	64	1	0	0	28	1	0	NULL	0	1	1	0	1	1	3	2.2	1	12	1	NULL	0	0	4	1	2	3	0	0	0	1	0	0	0	0	0	0	0	0	0	0	0	0	1	36	1
95	2010	73	0	0	0	12	1	3	NULL	0	1	NULL	NULL	NULL	NULL	NULL	NULL	NULL	NULL	NULL	NULL	NULL	NULL	22	1	3	3	1	0	0	1	0	0	0	0	0	0	0	0	0	0	0	0	1	7	6
96	2010	78	0	0	0	60	1	0	NULL	NULL	NULL	1	1	1	6	4	4.1	1	1	NULL	2	0	0	NULL	NULL	NULL	2	0	0	0	1	0	0	0	0	0	0	0	0	0	0	0	0	1	21	1
97	2010	66	1	0	0	1	1	1	494	2	1	1	1	0	1	3	2.8	0	3	1	0	0	0	12	1	2	3	0	0	1	1	0	0	0	0	0	0	0	0	0	0	0	0	1	74	74
98	2010	66	0	1	0	36	1	0	NULL	0	1	1	1	1	4	4	13.8	1	NULL	0	2	0	0	2	1	2	3	0	0	0	1	0	0	0	0	0	0	0	0	0	0	0	0	1	90	3
99	2010	59	0	1	0	48	2	0	520	1	2	1	1	1	6	2	1.15	0	6	0	0	0	0	17	1	1	3	1	0	0	0	0	0	0	0	0	0	0	0	0	0	0	0	0	174	117
100	2010	70	0	1	0	6	1	0	910	0	1	1	1	1	6	3	2.6	1	24	0	0	0	0	2	0	0	2	0	0	0	1	0	0	1	1	1	0	0	0	0	0	0	0	1	128	38
101	2010	68	1	0	0	6	1	0	71	0	1	1	1	1	6	4	6.5	1	4	1	1	0	0	8	1	2	3	0	0	1	1	0	0	0	1	0	0	0	0	0	0	0	0	1	74	13
102	2010	53	1	0	0	70	2	0	NULL	5	0	0	0	1	6	1	NULL	0	NULL	0	2	0	0	NULL	0	0	1	0	0	0	0	0	0	0	0	0	0	0	0	0	0	0	0	0	171	32
103	2010	35	0	0	0	48	2	0	NULL	0	1	1	1	1	0	1	1	1	1	0	0	0	0	2	0	0	1	0	0	0	1	0	0	0	0	0	0	0	0	0	0	0	0	1	104	97
104	2010	74	1	0	1	24	1	0	NULL	0	0	NULL	NULL	NULL	2	1	NULL	0	NULL	0	2	NULL	NULL	NULL	0	0	1	0	0	0	1	0	0	0	0	0	0	0	0	0	0	0	0	1	80	0
105	2010	35	0	0	0	24	1	0	NULL	2	1	1	1	1	4	4	20	1	7	0	1	1	0	1	1	2	3	0	1	0	1	0	0	1	0	0	0	0	0	0	0	0	0	1	17	15
106	2010	75	1	0	0	12	1	0	NULL	0	1	1	1	1	1	2	1.2	1	NULL	0	0	0	0	2	0	0	2	0	0	0	0	0	0	0	0	0	0	0	0	0	0	0	0	0	177	106
107	2010	62	0	0	0	36	1	0	479	0	1	1	1	1	1	3	3	1	4	0	0	0	0	3	0	0	2	1	0	0	0	0	0	0	0	0	0	0	0	0	0	0	0	0	171	53
108	2010	62	0	1	0	120	1	0	536	0	1	1	1	1	1	2	2.1	0	NULL	0	0	0	0	1	0	0	2	0	0	1	0	0	0	0	0	0	0	0	0	0	0	0	0	0	172	122
109	2010	41	1	1	1	12	1	2	NULL	0	2	1	1	1	1	4	4.5	1	5	1	1	1	0	18	1	3	3	0	0	0	1	0	1	0	0	0	0	0	0	0	0	0	1	0	8	7
110	2010	84	0	1	0	3	1	0	NULL	0	1	1	1	1	1	3	3.1	1	8	1	1	1	0	1	1	1	3	0	0	0	1	0	0	0	1	0	0	0	0	0	0	0	0	0	10	8
111	2010	63	0	1	0	8	1	0	NULL	0	1	1	0	1	1	3	3	0	2	0	0	0	0	1	0	0	2	0	0	0	1	0	0	0	0	0	0	0	0	0	0	0	0	1	104	95
112	2010	77	1	1	0	12	1	0	NULL	0	1	1	1	1	1	3	2.1	1	16	0	0	0	0	12	1	3	3	0	0	1	1	0	0	0	1	0	0	0	0	0	0	0	0	1	19	1
113	2011	65	1	1	1	16	2	0	638	2	1	1	NULL	1	1	2	2	1	2	0	0	0	0	3	0	0	2	0	0	0	1	0	0	0	0	0	0	0	0	0	0	0	0	1	54	25
114	2011	73	1	1	0	36	2	1	NULL	2	1	NULL	NULL	1	6	4	5.8	1	7	0	0	0	0	35	1	3	3	0	0	0	0	0	0	0	0	0	0	0	0	0	0	0	0	0	3	2
115	2011	84	1	1	0	6	2	0	949	2	1	1	1	1	6	4	14	1	3	0	0	0	0	3	0	0	2	0	0	1	1	0	0	0	0	0	0	0	0	0	0	0	0	1	47	47
116	2011	54	1	0	0	1	0	2	389	5	1	1	1	1	0	1	0.6	0	NULL	0	2	0	0	17	1	3	3	1	1	0	1	0	0	0	0	0	0	0	0	0	0	0	0	1	30	25
117	2011	51	0	0	0	24	0	2	360	0	1	1	1	1	5	2	1.85	NULL	3	0	0	0	0	7	1	1	3	0	0	1	0	0	0	0	0	0	0	0	0	0	0	0	0	0	160	79
118	2011	34	0	1	0	48	0	1	419	NULL	2	NULL	NULL	1	3	NULL	NULL	NULL	NULL	0	2	0	0	NULL	1	3	4	0	1	0	1	0	0	1	1	0	0	0	0	0	0	0	0	1	2	2
119	2011	39	0	1	0	6	0	0	451	0	2	1	1	1	6	1	1	0	5	0	0	0	0	59	1	2	4	0	0	0	1	0	1	1	0	0	0	0	0	0	0	0	0	1	34	28
120	2011	73	0	1	0	12	2	1	NULL	2	0	1	1	1	6	4	5.55	1	13	0	0	0	0	NULL	NULL	NULL	2	0	0	0	1	0	1	1	0	0	0	0	0	0	0	0	0	0	162	7
121	2011	57	1	0	0	12	2	0	NULL	5	0	1	1	1	6	3	2.05	0	13	0	0	0	0	NULL	0	0	2	0	0	0	1	0	0	0	0	0	0	0	0	0	0	0	0	1	116	0
122	2011	47	0	0	NULL	4	0	0	NULL	0	0	NULL	NULL	NULL	6	1	NULL	0	NULL	0	2	NULL	NULL	NULL	0	0	1	0	0	0	0	0	0	0	0	0	0	0	0	0	0	0	0	0	155	0
123	2011	75	1	0	0	4	0	1	NULL	NULL	NULL	NULL	NULL	NULL	NULL	NULL	NULL	NULL	NULL	NULL	NULL	NULL	NULL	NULL	NULL	NULL	4	1	0	0	1	0	0	1	0	0	1	0	0	0	0	0	0	1	3	2
124	2011	37	0	0	0	2	0	0	NULL	0	1	1	NULL	0	6	1	NULL	0	NULL	0	0	0	0	3	0	0	1	0	0	0	0	0	0	0	0	0	0	0	0	0	0	0	0	0	164	0
125	2011	53	1	1	0	4	0	0	491	0	1	1	1	0	0	1	0.2	0	1	0	0	0	0	1	0	0	1	0	0	0	0	0	0	0	0	0	0	0	0	0	0	0	0	0	166	0
126	2011	58	0	1	0	90	0	0	NULL	0	1	1	1	1	4	3	3.5	0	4	0	0	0	0	2	0	0	2	0	0	0	1	1	0	1	0	0	0	0	0	0	0	0	0	1	19	18
127	2011	66	0	1	0	1	0	1	NULL	NULL	0	NULL	NULL	NULL	4	4	4	0	4	0	2	NULL	NULL	NULL	NULL	NULL	4	0	0	0	1	0	0	0	0	0	0	0	0	0	0	0	0	1	25	0
128	2011	58	1	0	0	5	0	0	NULL	NULL	0	NULL	NULL	NULL	5	NULL	NULL	NULL	NULL	NULL	NULL	NULL	NULL	NULL	NULL	NULL	4	1	0	1	1	0	0	1	0	0	0	0	0	0	0	0	0	1	15	0
129	2011	54	0	0	NULL	6	1	0	NULL	0	1	1	1	1	6	1	0.5	0	1	0	0	0	0	3	0	0	1	0	0	0	0	0	0	0	0	0	0	0	0	0	0	0	0	0	158	0
130	2011	73	1	0	0	1	0	0	NULL	0	1	0	NULL	NULL	6	3	3.6	0	1	0	0	0	0	3	0	0	2	0	0	0	0	0	0	0	0	0	0	0	0	0	0	0	0	0	158	0
131	2011	61	0	1	0	7	0	0	451	1	1	0	NULL	NULL	4	4	5.25	NULL	3	0	1	0	0	2	0	0	2	0	0	0	1	0	0	0	0	0	0	0	0	0	0	0	0	1	15	4
132	2011	65	0	0	0	5	1	0	NULL	NULL	0	NULL	NULL	NULL	3	4	9.5	1	4	0	0	0	0	NULL	NULL	NULL	4	0	0	0	1	0	0	0	0	1	0	0	0	0	0	0	0	1	6	1
133	2011	64	1	1	0	12	0	2	393	0	2	1	1	0	6	4	26	1	26	0	0	1	0	69	1	3	3	0	0	1	1	0	0	0	0	0	0	0	0	0	0	0	0	1	7	4
134	2011	84	1	1	0	48	2	0	477	0	1	1	NULL	0	1	2	1.1	0	1	0	0	0	0	4	0	0	1	0	0	0	1	0	1	1	1	0	0	0	0	0	0	0	0	1	52	50
135	2011	65	0	1	0	24	1	1	400	2	1	1	1	1	1	4	5.3	1	3	NULL	0	0	0	17	1	1	3	0	0	0	1	0	0	0	1	0	0	0	0	0	0	0	0	1	48	46
136	2011	62	0	1	0	120	2	2	498	5	2	1	1	1	4	4	6.55	1	3	0	0	0	0	21	1	3	3	0	0	1	1	0	0	0	1	0	0	0	0	0	0	0	0	0	157	99
137	2011	69	1	1	1	6	2	3	461	NULL	NULL	NULL	NULL	NULL	6	NULL	NULL	NULL	NULL	NULL	2	NULL	NULL	7	1	2	3	0	0	0	1	0	0	1	0	0	0	0	0	0	0	0	0	1	12	11
138	2011	58	0	0	0	36	0	0	250	0	1	1	0	1	6	2	1.2	1	2	0	0	0	0	4	0	0	2	0	0	0	0	0	0	0	0	0	0	0	0	0	0	0	0	0	167	26
139	2011	26	1	1	0	10	1	0	1101	5	0	NULL	NULL	NULL	NULL	NULL	NULL	NULL	NULL	NULL	NULL	NULL	NULL	NULL	NULL	NULL	4	1	0	0	1	0	0	0	0	0	0	0	0	0	0	0	0	1	5	4
140	2011	74	1	1	0	48	0	0	NULL	1	1	1	1	1	3	3	3	0	2	0	1	0	0	3	0	0	2	0	0	0	1	0	0	1	0	0	0	0	0	0	0	0	0	1	50	44
141	2011	65	1	1	0	12	NULL	2	NULL	NULL	0	NULL	NULL	NULL	NULL	NULL	NULL	NULL	NULL	NULL	NULL	NULL	NULL	NULL	NULL	NULL	4	0	0	0	1	0	0	0	0	0	0	0	0	1	0	0	0	0	166	1
142	2011	77	0	0	0	15	1	0	NULL	0	1	1	1	1	6	2	1.2	0	1	0	0	0	0	2	0	0	1	0	0	0	1	0	0	0	0	0	0	0	0	0	0	0	0	1	131	0
143	2011	46	1	1	NULL	12	2	2	NULL	NULL	NULL	NULL	NULL	NULL	NULL	NULL	NULL	NULL	NULL	NULL	NULL	NULL	NULL	NULL	NULL	NULL	4	0	0	0	1	0	0	1	0	0	0	0	0	0	0	0	0	1	2	1
144	2011	75	0	1	0	12	NULL	1	671	NULL	NULL	NULL	NULL	NULL	NULL	NULL	NULL	NULL	NULL	NULL	NULL	NULL	NULL	1	1	1	4	1	0	0	1	0	0	0	0	0	0	0	0	0	0	0	1	1	8	5
145	2011	39	0	1	1	240	2	0	149	2	1	1	1	1	1	3	3.7	1	15	0	0	0	0	4	0	0	2	0	0	1	1	0	1	0	0	0	0	0	0	0	0	0	0	1	5	5
146	2011	38	1	0	0	6	2	3	NULL	NULL	NULL	NULL	NULL	NULL	6	NULL	NULL	NULL	NULL	NULL	NULL	NULL	NULL	19	1	1	3	1	0	0	1	1	0	1	0	0	0	0	0	0	0	0	0	1	1	0
147	2011	43	1	0	1	60	2	0	NULL	0	1	1	1	1	5	2	1.9	0	2	0	0	0	0	5	0	0	1	0	0	0	0	0	0	0	0	0	0	0	0	0	0	0	0	0	157	10
148	2011	73	0	0	0	18	1	0	NULL	NULL	0	1	1	1	1	4	10	1	4	0	0	0	0	2	0	0	2	0	1	0	1	0	0	0	1	0	0	0	0	0	0	0	0	1	25	23
149	2011	70	0	1	0	24	1	1	458	0	0	1	1	1	1	4	11	1	7	1	0	1	0	NULL	1	1	3	0	1	0	1	0	0	0	1	0	0	0	0	0	0	0	0	1	13	10
150	2011	72	0	0	0	8	1	0	NULL	0	1	1	1	NULL	1	2	1.8	0	3	0	0	0	0	1	0	0	1	0	0	0	1	0	0	0	0	0	0	0	0	0	0	0	0	1	112	63
151	2011	75	0	1	0	240	1	0	521	2	1	1	1	1	1	3	3.65	0	2	0	0	0	0	6	1	1	3	1	0	0	1	0	0	0	0	0	0	0	0	0	0	0	0	1	77	50
152	2011	60	1	0	0	12	1	2	3643	2	2	1	1	1	4	4	10	1	6	0	0	NULL	0	7	1	1	3	0	0	1	1	0	0	0	1	0	0	0	0	0	0	0	0	1	17	15
153	2011	40	1	0	0	180	1	2	519	0	2	1	1	1	1	4	9.5	1	3	1	1	1	0	9	1	1	3	0	0	1	1	1	0	0	0	1	0	0	0	0	0	0	0	1	59	57
154	2011	85	1	0	0	12	1	0	NULL	5	1	1	1	1	5	3	3.4	1	4	1	0	0	0	1	1	1	3	0	0	0	1	0	0	0	0	0	0	0	0	0	0	0	0	1	25	10
155	2011	70	1	1	1	12	1	1	2175	NULL	NULL	NULL	NULL	NULL	6	NULL	NULL	NULL	NULL	NULL	NULL	NULL	NULL	NULL	1	3	4	0	0	0	1	0	0	0	0	0	1	1	0	0	0	0	0	1	15	13
156	2011	71	0	0	0	6	1	0	NULL	NULL	NULL	0	NULL	1	1	3	3.2	1	2	0	0	0	0	NULL	NULL	NULL	2	0	0	0	1	0	0	0	1	0	0	0	0	0	0	0	0	0	5	5
157	2011	75	1	0	0	24	1	2	NULL	NULL	NULL	NULL	NULL	NULL	6	NULL	NULL	NULL	NULL	NULL	NULL	NULL	NULL	NULL	1	3	4	0	0	0	1	0	0	0	1	0	0	0	0	0	0	0	0	0	1	1
158	2011	67	0	1	0	6	1	2	NULL	NULL	NULL	NULL	NULL	NULL	5	NULL	NULL	NULL	NULL	NULL	NULL	NULL	NULL	NULL	1	3	3	0	0	0	1	0	0	0	0	0	0	0	0	0	0	0	0	1	0	0
159	2011	45	0	0	0	80	1	0	NULL	NULL	NULL	NULL	NULL	NULL	1	1	0.8	NULL	NULL	NULL	NULL	NULL	NULL	NULL	NULL	NULL	1	0	0	0	1	0	0	0	0	0	0	0	0	0	0	0	0	0	167	0
160	2011	42	0	1	1	6	1	0	463	0	1	1	1	1	5	4	10	0	2	1	1	0	0	14	1	1	3	0	0	0	1	0	0	0	0	0	0	0	0	0	0	0	0	1	102	23
161	2011	59	0	1	0	3	2	0	NULL	2	1	1	1	1	1	4	4.82	0	12	NULL	2	0	0	2	0	0	2	0	0	0	1	0	0	0	0	0	0	0	0	0	0	0	0	1	143	101
162	2011	56	1	1	0	70	1	2	533	0	2	1	1	1	4	2	1.2	0	9	0	0	0	0	10	0	0	1	1	0	0	1	0	0	1	0	0	0	0	0	0	0	0	0	1	22	13
163	2011	54	0	0	0	24	1	0	529	2	1	1	1	0	4	4	4.5	1	2	0	0	0	0	19	1	3	3	0	1	1	1	1	1	1	0	0	0	0	0	0	0	0	0	1	72	68
164	2011	31	1	0	0	24	1	2	641	NULL	2	NULL	NULL	NULL	NULL	NULL	NULL	NULL	NULL	NULL	NULL	NULL	NULL	20	1	3	4	1	1	0	1	0	0	0	0	0	0	0	0	0	0	0	1	1	7	5
165	2011	64	1	0	1	12	1	3	NULL	2	2	NULL	NULL	NULL	6	NULL	NULL	NULL	NULL	NULL	NULL	NULL	NULL	NULL	NULL	NULL	NULL	1	0	1	1	0	0	0	0	0	0	0	0	0	0	0	0	1	18	18
166	2011	75	1	1	0	12	1	2	NULL	NULL	0	NULL	NULL	NULL	NULL	NULL	NULL	NULL	NULL	NULL	NULL	NULL	NULL	NULL	1	3	4	0	0	0	1	1	0	1	0	0	1	0	0	0	0	0	0	1	27	27
167	2011	74	1	1	0	12	1	0	NULL	2	1	1	1	1	4	4	12	1	6	0	1	0	0	6	0	0	2	0	0	0	1	0	0	1	0	0	0	0	0	0	0	0	0	1	26	18
168	2011	70	1	1	0	12	1	1	643	0	2	1	NULL	NULL	1	3	4	1	12	1	1	0	0	6	1	1	3	0	0	1	1	0	0	0	0	1	0	0	0	0	0	0	0	1	87	17
169	2011	41	0	1	0	12	1	0	467	2	0	1	0	1	4	4	9	1	4	0	2	1	NULL	NULL	1	1	4	1	0	0	1	1	0	0	0	0	0	0	0	0	0	0	0	1	10	9
170	2011	54	0	0	NULL	36	1	0	445	0	1	1	1	1	4	4	17.5	1	4	0	1	0	0	5	1	1	3	0	0	1	1	0	0	0	0	1	0	0	0	0	0	0	0	1	14	6
171	2011	82	0	0	0	48	1	3	NULL	0	2	NULL	NULL	NULL	6	4	13	1	NULL	0	2	1	0	9	1	1	3	0	0	0	1	0	0	0	0	0	0	0	0	0	0	0	0	1	2	2
172	2011	59	0	1	0	12	1	2	1337	0	2	1	1	1	5	4	18	1	8	1	1	0	0	14	1	3	3	0	0	1	1	0	0	0	0	0	0	0	0	0	0	0	0	1	21	18
173	2011	56	1	1	1	12	NULL	2	540	NULL	2	NULL	NULL	NULL	6	NULL	NULL	NULL	NULL	NULL	NULL	NULL	NULL	10	1	2	3	0	0	0	1	0	0	0	0	0	0	0	0	0	0	0	0	1	20	4
174	2011	64	1	1	1	8	1	2	540	NULL	NULL	NULL	NULL	NULL	5	3	3.05	1	6	0	0	NULL	NULL	NULL	1	3	3	0	0	0	1	0	0	0	0	0	0	0	0	0	0	0	0	1	6	4
175	2011	36	0	1	0	12	1	1	1335	0	2	NULL	NULL	NULL	6	NULL	NULL	NULL	NULL	NULL	NULL	NULL	NULL	NULL	1	3	4	0	0	1	1	0	0	0	0	1	0	0	0	0	0	0	0	1	2	2
176	2011	80	1	1	0	4	1	2	2165	NULL	NULL	NULL	NULL	NULL	6	1	NULL	NULL	NULL	NULL	NULL	NULL	NULL	NULL	1	3	3	0	0	0	1	0	0	0	0	0	0	0	0	0	0	0	0	1	1	1
177	2011	44	0	0	0	12	1	3	NULL	0	2	NULL	NULL	NULL	NULL	NULL	NULL	NULL	NULL	NULL	NULL	NULL	NULL	NULL	NULL	NULL	4	0	0	1	1	0	1	0	0	0	0	0	0	0	0	0	0	1	2	2
178	2011	50	0	1	0	24	1	2	473	5	2	1	1	1	5	3	3	1	12	1	1	NULL	NULL	10	1	1	4	1	0	0	1	0	0	0	0	0	0	0	0	0	0	0	0	1	2	2
179	2011	29	1	0	0	12	1	2	NULL	0	0	NULL	NULL	NULL	6	3	2.5	1	9	0	0	0	0	NULL	NULL	NULL	2	0	0	0	1	0	0	0	0	0	0	0	0	0	0	0	0	0	165	5
180	2011	74	0	1	0	36	1	0	NULL	2	1	1	1	1	4	4	12.8	1	3	0	0	0	0	2	0	0	2	0	0	0	1	0	0	1	0	0	0	0	0	0	0	0	0	0	15	14
181	2011	70	1	1	0	6	1	1	869	NULL	NULL	NULL	NULL	NULL	6	1	NULL	NULL	NULL	NULL	NULL	NULL	NULL	NULL	1	3	4	0	0	0	1	0	0	0	0	0	0	0	0	0	0	0	0	1	0	0
182	2011	64	0	1	0	24	1	2	NULL	NULL	NULL	NULL	NULL	NULL	1	1	0.8	1	5	NULL	NULL	NULL	NULL	NULL	1	3	3	0	0	0	1	0	0	0	0	0	0	0	0	0	0	0	0	1	18	1
183	2011	67	1	0	0	12	1	2	608	NULL	NULL	1	1	1	6	4	17.3	1	6	0	0	0	0	1	0	0	2	1	0	0	1	0	0	0	1	0	0	0	0	0	0	0	0	1	5	20
184	2011	85	1	1	1	12	1	1	NULL	NULL	NULL	NULL	NULL	NULL	6	NULL	NULL	NULL	NULL	NULL	NULL	NULL	NULL	NULL	1	3	4	0	0	0	1	0	0	0	0	0	0	0	0	0	0	0	0	0	0	0
185	2011	65	1	0	0	7	1	0	468	0	1	1	1	1	1	3	3.7	1	3	0	0	0	0	2	0	0	2	0	0	0	1	0	0	0	0	0	0	0	0	0	0	0	0	1	53	26
186	2011	58	1	1	1	24	1	1	NULL	NULL	NULL	NULL	NULL	NULL	1	4	4.5	1	NULL	NULL	NULL	NULL	NULL	NULL	1	1	4	0	0	0	1	0	0	0	0	0	0	0	0	0	0	0	0	1	1	1
187	2011	65	1	0	0	8	1	0	NULL	0	2	NULL	NULL	NULL	1	2	2	0	NULL	NULL	NULL	NULL	NULL	NULL	NULL	NULL	1	0	0	1	1	0	0	1	0	0	0	0	0	0	0	0	1	1	31	31
188	2011	94	0	1	0	3	1	2	NULL	NULL	NULL	NULL	NULL	NULL	6	NULL	NULL	NULL	NULL	NULL	NULL	NULL	NULL	NULL	1	3	4	0	0	0	1	0	0	0	0	0	1	0	0	0	0	0	0	1	12	0
189	2011	62	1	1	1	24	1	2	405	1	2	NULL	NULL	NULL	6	NULL	NULL	NULL	NULL	NULL	NULL	NULL	NULL	13	1	1	3	0	0	1	0	0	0	0	0	0	0	0	0	0	0	0	0	0	160	2
190	2011	82	1	0	0	7	NULL	2	NULL	NULL	NULL	NULL	NULL	NULL	6	2	2	0	NULL	NULL	NULL	NULL	NULL	NULL	1	1	3	0	0	0	1	0	0	0	0	0	0	0	0	0	0	0	0	1	78	0
191	2011	88	1	0	0	4	1	1	NULL	NULL	NULL	NULL	NULL	1	5	3	2.2	1	NULL	NULL	NULL	NULL	NULL	NULL	NULL	NULL	2	0	0	0	1	0	0	0	0	0	0	0	0	0	0	0	0	1	1	1
192	2011	22	0	0	0	120	1	0	NULL	0	1	1	1	1	5	3	3.5	0	3	0	0	0	0	11	1	1	3	0	0	0	0	0	0	0	0	0	0	0	0	0	0	0	0	0	162	5
193	2011	56	0	0	0	6	1	3	411	5	0	1	0	1	6	4	5.65	1	3	0	1	1	0	16	1	3	3	0	0	1	1	0	0	0	1	0	0	0	0	0	0	0	0	1	22	5
194	2011	71	0	0	0	12	1	0	3784	NULL	NULL	NULL	NULL	NULL	6	NULL	NULL	NULL	NULL	NULL	NULL	NULL	NULL	NULL	1	3	4	0	0	0	1	1	1	1	0	1	0	0	0	0	0	0	0	1	34	33
195	2011	76	1	1	1	24	1	0	484	NULL	NULL	NULL	NULL	NULL	6	2	1.7	0	NULL	NULL	NULL	NULL	NULL	NULL	NULL	NULL	1	0	0	0	1	0	0	0	0	0	0	0	0	0	0	0	0	1	47	1
196	2011	69	1	0	0	12	1	3	NULL	0	2	1	1	1	1	2	1.35	0	2	0	0	0	0	10	1	3	3	0	1	0	1	0	0	0	0	0	0	0	0	0	0	0	0	1	0	0
197	2011	64	1	0	1	60	1	3	NULL	0	2	1	1	1	6	NULL	NULL	NULL	NULL	NULL	NULL	NULL	NULL	26	1	3	3	1	0	1	1	0	0	0	0	0	0	0	0	0	0	0	0	1	42	42
198	2011	78	1	1	0	0	0	1	NULL	NULL	NULL	NULL	NULL	NULL	6	NULL	NULL	NULL	NULL	NULL	NULL	NULL	NULL	NULL	1	3	4	0	0	0	1	0	0	0	0	0	0	0	0	0	0	0	0	1	0	0
199	2011	73	1	0	0	7	NULL	0	952	5	0	NULL	NULL	NULL	6	NULL	NULL	NULL	NULL	NULL	NULL	NULL	NULL	NULL	NULL	NULL	4	1	0	0	1	0	1	0	0	0	0	0	0	0	0	0	0	1	6	1
200	2011	26	0	0	0	36	1	0	469	2	1	1	1	1	1	4	10.65	1	2	0	1	0	0	9	0	0	2	0	0	1	0	0	0	0	0	0	0	0	0	0	0	0	0	0	155	89
201	2011	82	1	1	1	8	1	0	NULL	0	1	1	1	1	6	2	2	1	1	0	0	0	0	1	0	0	2	0	0	0	1	0	0	0	0	0	0	0	0	0	0	0	0	1	51	4
202	2011	62	0	1	0	36	1	0	NULL	NULL	NULL	NULL	NULL	NULL	4	2	1.5	0	NULL	NULL	NULL	NULL	NULL	NULL	NULL	NULL	1	0	0	0	1	0	0	0	0	0	0	0	0	0	0	0	0	1	111	0
203	2011	52	0	0	0	12	1	0	556	NULL	NULL	NULL	NULL	NULL	1	1	NULL	NULL	NULL	NULL	NULL	NULL	NULL	NULL	NULL	NULL	1	0	0	0	0	0	0	0	0	0	0	0	0	0	0	0	0	0	161	1
204	2011	71	1	1	0	240	1	0	NULL	0	1	1	1	1	1	2	1.3	1	3	0	0	0	0	1	0	0	2	0	0	0	1	0	0	0	1	0	0	0	0	0	0	0	0	1	39	16
205	2011	69	1	0	0	4	1	1	NULL	2	0	1	1	1	5	4	22	1	11	0	0	1	0	NULL	1	1	3	0	0	0	1	0	0	0	0	0	0	0	0	0	0	0	0	1	3	1
206	2011	65	1	1	0	36	1	2	959	2	0	1	0	1	1	4	8.95	1	5	0	0	1	0	NULL	1	1	4	0	0	0	1	0	0	0	0	0	0	0	0	0	0	0	0	1	12	7
207	2011	57	0	1	0	9	1	0	439	1	1	1	1	1	5	3	21	1	2	0	0	0	0	14	1	2	3	0	0	0	1	0	0	0	0	0	0	0	0	0	0	0	0	1	33	10
208	2011	52	0	1	0	12	1	0	511	0	1	1	0	1	4	4	14	1	8	0	0	0	0	19	1	3	3	1	0	0	1	0	0	0	0	0	0	0	0	0	0	0	0	1	51	19
209	2011	75	1	1	1	24	1	1	578	0	1	1	1	1	1	2	1.3	1	7	0	0	1	0	1	1	1	3	0	0	0	1	0	0	0	0	0	0	0	0	0	0	0	0	1	76	8
210	2011	70	0	1	0	3	NULL	2	NULL	0	2	1	1	1	1	2	1.5	1	6	0	0	0	0	12	1	2	3	0	0	0	1	0	0	0	0	0	0	0	0	0	0	0	0	1	60	6
211	2011	50	1	0	1	4	1	2	709	NULL	NULL	NULL	NULL	NULL	6	NULL	NULL	NULL	NULL	NULL	NULL	NULL	NULL	NULL	1	3	4	1	0	0	1	0	0	0	0	0	0	0	0	0	0	0	0	1	24	23
212	2011	67	0	0	0	6	1	0	493	2	1	1	0	1	5	4	5.4	1	20	1	1	0	0	7	1	2	3	0	0	1	1	1	0	0	0	0	0	0	0	0	0	0	0	1	12	10
213	2011	77	1	0	0	80	0	0	NULL	0	0	1	1	1	2	1	NULL	NULL	NULL	NULL	NULL	0	0	NULL	NULL	NULL	1	0	0	0	1	0	0	0	0	0	0	0	0	0	0	0	0	1	81	0
214	2011	56	1	1	1	36	1	2	399	2	2	1	1	0	5	4	20	1	1	0	0	0	0	14	1	1	3	1	0	0	1	0	0	1	0	0	0	0	0	0	0	0	0	1	44	42
215	2011	47	0	0	0	12	1	2	523	0	2	1	1	1	1	4	12	1	5	1	1	0	0	29	1	2	3	0	0	1	1	0	0	0	1	0	0	0	0	0	0	0	0	1	13	10
216	2011	76	1	0	0	3	1	0	440	0	1	1	1	1	1	4	19	1	19	0	0	0	0	4	0	0	2	0	0	0	1	0	0	0	0	1	0	0	0	0	0	0	0	0	46	46
217	2011	61	1	1	0	12	1	2	4390	2	2	1	1	1	1	3	2.2	1	NULL	0	0	0	0	16	1	2	3	0	0	1	1	0	0	1	1	1	0	0	0	0	0	0	0	1	37	33
218	2011	71	0	0	0	12	1	0	695	2	1	1	1	1	1	1	NULL	NULL	NULL	NULL	NULL	0	0	2	0	0	1	0	0	0	0	0	0	0	0	0	0	0	0	0	0	0	0	0	161	129
219	2011	43	0	0	0	7	1	1	571	0	2	1	1	1	1	3	3.9	1	9	0	0	0	0	19	1	3	3	0	0	1	0	0	0	0	0	0	0	0	0	0	0	0	0	0	157	95
220	2011	68	0	1	0	36	1	0	444	0	1	1	1	1	1	3	2.05	1	1	0	0	0	0	1	0	0	2	0	0	1	0	0	0	0	0	0	0	0	0	0	0	0	0	0	161	99
221	2011	65	0	1	0	24	1	0	472	0	1	1	1	1	1	4	9.5	1	4	0	0	0	0	20	1	3	3	0	0	1	1	0	0	0	0	0	0	0	0	0	0	0	0	1	17	11
222	2011	78	1	1	1	6	1	0	492	0	1	1	1	1	1	1	0.6	0	3	0	0	0	0	1	0	0	1	0	0	0	1	0	0	0	0	0	0	0	0	0	0	0	0	1	137	93
223	2011	81	1	1	0	12	1	0	371	0	1	1	0	1	1	4	19	1	5	0	0	0	0	1	0	0	2	NULL	NULL	NULL	1	0	0	0	1	0	0	0	0	0	0	0	0	1	45	21
224	2011	62	0	1	0	6	1	0	NULL	0	2	1	1	1	4	3	2.6	1	6	0	0	0	0	8	1	2	3	0	1	0	1	0	0	0	1	0	0	0	0	0	0	0	0	1	25	25
225	2012	49	1	0	0	36	0	0	NULL	0	1	1	0	1	6	3	2.3	0	10	0	0	0	0	19	1	2	3	0	0	1	1	0	0	0	0	0	0	0	0	0	0	0	0	1	109	19
226	2012	73	0	1	0	6	0	0	NULL	1	1	1	1	1	4	2	1.95	0	3	0	0	0	0	2	0	0	1	0	0	0	1	0	0	0	0	0	0	0	0	0	0	0	0	1	54	5
227	2012	62	0	1	0	6	2	0	NULL	NULL	NULL	1	NULL	NULL	3	1	0.9	0	NULL	NULL	NULL	NULL	NULL	NULL	NULL	NULL	1	0	0	0	1	0	0	0	0	0	0	0	0	0	0	0	0	1	12	0
228	2012	76	0	0	0	2	2	0	NULL	5	0	1	1	1	4	4	5	1	10	0	0	0	0	NULL	NULL	NULL	2	0	0	0	1	0	0	0	0	0	0	0	0	0	0	0	0	1	45	0
229	2012	54	1	0	0	6	NULL	0	NULL	0	1	1	0	1	6	2	1.5	0	3	0	0	0	0	1	0	0	1	0	0	0	0	0	0	0	0	0	0	0	0	0	0	0	0	0	144	0
230	2012	53	0	0	0	5	2	0	427	NULL	NULL	NULL	NULL	NULL	4	2	1.1	0	NULL	0	0	NULL	NULL	NULL	NULL	NULL	1	0	0	0	1	0	0	0	0	0	0	0	0	0	0	0	0	0	153	4
231	2012	34	1	1	0	12	2	2	NULL	NULL	NULL	NULL	NULL	NULL	6	NULL	NULL	NULL	NULL	NULL	NULL	NULL	NULL	NULL	1	3	4	0	0	0	1	0	0	0	0	0	0	0	0	0	0	0	0	1	2	1
232	2012	77	0	0	0	60	2	1	388	0	1	1	1	1	6	2	1.05	0	NULL	0	0	0	0	3	0	0	1	0	0	0	0	0	0	0	0	0	0	0	0	0	0	0	0	0	2	0
233	2012	80	1	1	0	12	2	0	NULL	2	1	1	NULL	1	1	3	3	1	1	0	2	0	0	1	0	0	2	0	0	0	0	0	0	0	0	0	0	0	0	0	0	0	0	0	155	6
234	2012	52	1	0	0	2	2	0	609	0	1	1	1	1	6	2	1.2	1	NULL	0	0	0	0	1	1	1	3	0	0	0	1	0	0	1	0	0	0	0	0	0	0	0	0	1	19	11
235	2012	91	1	0	0	24	2	0	NULL	5	0	1	1	1	6	2	1.2	1	10	0	0	0	0	NULL	NULL	NULL	2	0	0	0	1	0	0	0	0	0	0	0	0	0	0	0	0	1	14	0
236	2012	42	1	0	NULL	180	2	0	452	0	1	1	0	1	6	4	10	0	2	0	0	0	0	23	1	1	3	0	0	0	0	0	0	0	0	0	0	0	0	0	0	0	0	0	151	5
237	2011	48	0	0	0	24	2	0	NULL	0	1	1	1	1	6	1	0.7	0	1	0	0	0	0	2	0	0	1	0	0	0	0	0	0	0	0	0	0	0	0	0	0	0	0	0	147	28
238	2012	51	1	0	0	6	NULL	2	NULL	NULL	NULL	NULL	NULL	NULL	6	NULL	NULL	NULL	NULL	NULL	NULL	NULL	NULL	NULL	1	3	3	0	0	0	1	0	0	0	0	0	0	0	0	0	0	0	0	1	8	0
239	2012	57	1	0	0	36	2	2	534	NULL	NULL	NULL	NULL	NULL	6	NULL	NULL	NULL	NULL	NULL	NULL	NULL	NULL	NULL	1	3	4	1	0	0	1	0	0	0	0	0	0	0	0	0	0	0	0	1	2	1
240	2012	54	0	1	0	6	1	0	NULL	NULL	NULL	NULL	NULL	NULL	NULL	2	2	1	NULL	NULL	NULL	NULL	NULL	NULL	NULL	NULL	2	0	0	0	1	0	0	0	0	0	0	0	0	0	0	0	0	1	7	1
241	2012	74	1	1	0	48	1	2	551	NULL	NULL	NULL	NULL	NULL	NULL	NULL	NULL	NULL	NULL	NULL	NULL	NULL	NULL	NULL	1	3	4	0	0	0	1	0	0	0	0	0	0	0	0	0	0	0	0	1	9	0
242	2012	58	0	0	0	24	1	0	588	0	1	1	1	1	1	2	2	1	5	0	0	0	0	2	0	0	2	0	0	0	1	0	0	1	0	1	0	0	0	0	0	0	0	1	24	22
243	2012	70	0	1	0	24	1	1	629	NULL	NULL	NULL	NULL	NULL	6	NULL	NULL	NULL	NULL	NULL	NULL	NULL	NULL	NULL	1	2	4	0	0	0	1	0	0	0	0	0	0	0	0	0	0	0	0	1	6	1
244	2012	70	1	0	NULL	7	1	0	NULL	5	0	1	NULL	1	1	3	3.1	1	4	0	0	0	0	NULL	NULL	NULL	2	0	0	0	1	0	0	0	0	0	0	0	0	0	0	0	0	1	18	2
245	2012	60	1	1	1	24	1	2	457	NULL	NULL	NULL	NULL	NULL	5	3	3.8	0	2	0	0	0	0	NULL	1	3	4	1	0	0	1	1	0	0	0	0	0	0	0	0	0	0	0	1	18	18
246	2012	53	0	0	0	7	1	2	845	NULL	NULL	NULL	NULL	NULL	1	NULL	NULL	NULL	NULL	NULL	NULL	NULL	NULL	NULL	1	3	4	0	0	0	1	0	0	0	0	0	0	0	0	0	0	0	0	1	2	2
247	2012	35	0	1	0	24	1	0	NULL	NULL	NULL	NULL	NULL	NULL	6	NULL	NULL	NULL	NULL	NULL	NULL	NULL	NULL	NULL	NULL	NULL	NULL	0	0	0	1	0	0	0	0	0	0	0	0	0	0	0	0	1	156	0
248	2012	65	1	1	0	6	1	2	968	5	0	1	1	0	6	NULL	NULL	NULL	NULL	NULL	NULL	NULL	NULL	NULL	1	3	4	1	0	0	1	0	0	0	0	0	0	0	0	0	0	0	0	1	22	11
249	2012	68	0	1	0	12	1	0	466	0	1	1	1	1	1	3	2.3	0	21	0	0	0	0	3	0	0	2	0	0	0	0	0	0	0	0	0	0	0	0	0	0	0	0	0	154	1
250	2012	60	0	1	0	18	2	0	543	2	1	1	1	1	6	4	11	1	41	0	1	0	0	3	0	0	2	1	0	0	1	0	0	0	0	0	0	0	0	0	0	0	0	1	32	22
251	2012	49	1	0	0	6	0	0	NULL	NULL	NULL	NULL	NULL	NULL	6	NULL	NULL	NULL	NULL	NULL	NULL	NULL	NULL	NULL	NULL	NULL	4	1	0	0	1	0	0	0	0	0	0	0	0	0	0	0	0	1	1	2
252	2012	68	1	0	0	18	0	0	NULL	0	1	1	1	1	0	1	0.1	0	1	0	0	0	0	2	0	0	1	0	0	0	0	0	0	0	0	0	0	0	0	0	0	0	0	0	151	0
253	2012	61	1	0	0	6	0	3	NULL	0	1	1	1	1	4	2	1.6	1	10	0	0	0	0	10	1	2	3	0	0	0	1	0	0	0	0	0	0	0	0	0	0	0	0	1	35	29
254	2012	28	1	0	0	3	0	0	NULL	0	0	1	1	1	6	1	0.8	0	1	0	0	0	0	NULL	NULL	NULL	1	0	0	0	0	0	0	0	0	0	0	0	0	0	0	0	0	0	153	22
255	2012	27	1	0	1	12	0	0	NULL	1	1	1	0	NULL	5	3	2.3	1	2	0	0	0	0	2	0	0	2	0	0	0	0	0	0	0	0	0	0	0	0	0	0	0	0	0	154	4
256	2012	56	1	1	1	72	NULL	1	NULL	NULL	NULL	NULL	NULL	NULL	6	NULL	NULL	NULL	NULL	NULL	NULL	NULL	NULL	NULL	1	3	4	0	0	0	1	0	0	0	0	0	0	0	0	0	0	0	0	1	16	1
257	2012	63	1	1	NULL	24	2	0	530	2	1	1	1	1	1	4	14	1	10	0	0	0	0	2	0	0	2	1	0	0	0	0	0	0	0	0	0	0	0	0	0	0	0	0	154	64
258	2012	61	1	0	1	18	2	0	489	2	2	1	1	1	1	4	5.6	1	NULL	0	0	0	0	13	1	2	3	0	0	1	1	0	0	1	0	0	1	0	0	0	0	0	0	1	35	33
259	2012	60	1	0	0	48	0	0	NULL	1	1	1	0	0	3	3	2.5	1	NULL	0	0	0	NULL	6	0	0	2	0	0	0	1	0	0	1	0	0	0	0	0	0	0	0	0	1	16	11
260	2012	37	0	0	0	18	1	0	430	0	1	1	1	1	6	4	5	NULL	2	0	0	0	0	11	1	1	3	0	0	0	0	0	0	0	0	0	0	0	0	0	0	0	0	0	155	88
261	2012	59	0	1	0	2	1	0	384	0	1	1	1	1	6	3	4	0	1	0	0	0	0	2	0	0	2	0	0	1	1	0	0	1	0	1	0	0	0	0	0	0	1	1	60	59
262	2012	78	1	1	1	12	1	0	433	0	1	1	1	1	1	3	2.9	1	5	0	0	0	NULL	1	0	0	2	0	0	0	1	0	0	0	0	0	0	0	0	0	0	0	0	1	36	33
263	2012	49	0	1	0	18	1	0	402	0	1	1	1	1	1	3	33	1	10	0	0	0	0	3	1	1	3	0	0	0	1	0	0	0	1	0	0	0	0	0	0	0	0	1	23	16
264	2012	43	1	1	0	36	0	2	501	1	2	1	1	1	4	4	4.3	0	8	0	0	0	0	NULL	1	3	3	1	0	0	1	1	0	1	0	0	0	0	0	0	0	0	0	1	8	7
265	2012	64	0	0	0	3	2	1	415	NULL	2	1	1	1	6	4	20.85	1	10	0	0	0	0	10	0	0	2	0	0	1	0	0	0	0	0	0	0	0	0	0	0	0	0	0	154	93
266	2012	52	1	1	1	60	0	1	605	1	2	1	1	1	4	4	11	1	16	0	0	0	0	15	1	2	3	1	0	1	1	0	0	0	1	1	0	0	0	0	0	0	0	1	24	19
267	2012	55	0	1	0	70	NULL	2	748	5	2	NULL	NULL	NULL	6	NULL	NULL	NULL	NULL	NULL	NULL	1	0	27	1	3	3	1	NULL	NULL	1	0	0	0	0	0	0	0	0	0	0	0	0	1	20	9
268	2012	27	1	0	0	48	2	2	454	2	2	1	1	1	1	4	20	0	5	1	1	0	0	19	1	3	3	0	0	0	0	0	0	0	0	0	0	0	0	0	0	0	0	0	153	3
269	2012	42	0	1	0	120	2	0	703	2	1	1	1	1	6	4	4.5	1	1	0	0	0	0	13	1	1	3	0	0	0	1	1	0	1	0	0	0	0	0	0	0	0	0	1	59	56
270	2012	30	0	0	0	3	1	0	NULL	1	1	1	1	1	6	3	3	1	5	0	0	0	0	1	0	0	2	0	0	0	0	0	0	0	0	0	0	0	0	0	0	0	0	0	153	0
271	2012	66	1	0	0	12	2	0	NULL	5	1	1	1	1	5	4	7	1	5	1	1	1	0	16	1	2	3	0	0	0	1	0	0	0	0	0	0	0	0	0	0	0	0	1	114	3
272	2012	69	0	0	0	240	1	0	NULL	0	1	1	1	1	1	3	2.4	1	1	0	0	0	0	2	0	0	2	0	0	0	0	0	0	0	0	0	0	0	0	0	0	0	0	0	147	5
273	2012	59	0	0	0	6	1	0	418	0	0	1	1	1	6	2	1.5	1	1	0	0	1	0	NULL	1	1	3	0	0	1	1	0	0	0	1	0	0	0	0	0	0	0	0	1	31	4
274	2012	64	0	0	0	18	1	0	NULL	2	1	1	1	1	1	1	0.9	0	2	0	0	0	0	1	0	0	1	0	0	0	0	0	0	0	0	0	0	0	0	0	0	0	0	0	148	40
275	2012	77	1	1	1	12	1	0	NULL	0	0	0	1	1	6	3	3.25	1	6	0	0	0	0	NULL	NULL	NULL	4	0	0	0	1	0	0	0	0	0	0	0	0	0	0	0	0	1	53	0
276	2012	79	0	0	0	8	1	0	452	2	1	1	1	1	1	2	1.3	0	1	0	0	0	0	1	0	0	1	0	0	0	1	0	0	0	1	0	0	0	0	0	0	0	0	1	107	71
277	2012	49	1	0	1	6	NULL	2	452	NULL	NULL	NULL	NULL	NULL	6	NULL	NULL	NULL	NULL	NULL	NULL	NULL	NULL	NULL	1	3	4	1	0	0	1	0	0	0	0	0	0	0	0	0	0	0	0	1	5	5
278	2012	64	1	0	NULL	7	1	2	477	NULL	NULL	1	NULL	1	1	4	6	1	10	NULL	NULL	NULL	NULL	NULL	1	3	4	0	0	0	1	0	0	0	0	0	0	0	0	0	0	0	0	1	5	4
279	2012	69	1	0	0	24	1	3	NULL	2	2	1	1	1	1	3	3.25	1	3	0	0	0	0	4	0	0	2	0	0	0	1	0	0	1	0	0	0	0	0	0	0	0	0	1	27	27
280	2012	69	0	1	0	48	1	3	NULL	2	2	1	1	1	4	2	2	1	NULL	0	0	0	0	10	1	1	3	0	0	0	1	0	0	0	1	0	0	0	0	0	0	0	0	1	2	2
281	2012	83	0	0	0	240	1	2	509	NULL	NULL	NULL	NULL	1	0	2	1.4	1	1	0	0	NULL	NULL	NULL	1	3	3	0	0	0	1	0	0	0	0	0	0	0	0	0	0	0	0	1	3	3
282	2012	81	0	1	0	12	1	0	NULL	0	1	1	1	1	5	4	4.3	1	9	0	0	0	0	1	0	0	2	0	0	0	1	0	0	0	0	0	0	0	0	0	0	0	0	1	21	10
283	2012	40	1	0	0	48	1	0	NULL	0	1	1	1	1	4	3	2.7	0	2	0	0	0	0	3	0	0	2	0	0	0	0	0	0	0	0	0	0	0	0	0	0	0	0	0	153	0
284	2012	96	0	1	0	18	NULL	1	1360	5	0	NULL	NULL	NULL	6	NULL	NULL	NULL	NULL	NULL	NULL	NULL	NULL	NULL	1	3	4	0	0	0	1	0	0	0	0	0	0	0	0	0	0	0	0	1	4	2
285	2012	70	0	0	0	7	1	0	NULL	0	1	1	NULL	0	1	1	1	0	NULL	0	0	0	0	3	0	0	1	0	0	0	0	0	0	0	0	0	0	0	0	0	0	0	0	0	153	0
286	2012	78	1	1	0	6	1	0	465	0	1	1	0	0	4	2	1.55	0	3	0	0	0	0	2	0	0	1	0	0	0	0	0	0	0	0	0	0	0	0	0	0	0	0	0	37	33
287	2012	69	0	0	0	6	1	0	550	NULL	NULL	NULL	NULL	NULL	5	2	1.25	1	6	NULL	NULL	NULL	NULL	NULL	NULL	NULL	4	0	0	0	1	0	0	0	0	0	0	0	0	0	0	0	0	0	152	2
288	2012	14	0	1	0	8	1	0	NULL	1	1	1	1	1	5	3	2.9	0	1	0	0	0	0	1	0	0	2	0	0	0	0	0	0	0	0	0	0	0	0	0	0	0	0	0	152	16
289	2012	69	1	1	1	3	1	0	432	NULL	NULL	NULL	NULL	NULL	1	3	3	0	NULL	NULL	NULL	NULL	NULL	NULL	NULL	NULL	2	0	0	0	1	0	0	0	0	0	0	0	0	0	0	0	0	0	150	5
290	2012	67	1	0	0	48	1	0	3521	0	1	1	1	1	6	4	11	1	80	0	0	1	0	10	0	0	2	0	0	0	1	1	0	0	0	0	0	0	0	0	0	0	0	1	28	18
291	2012	84	0	1	0	36	1	0	379	0	1	1	1	1	1	4	4.95	1	4	0	0	0	0	7	0	0	2	0	0	0	0	0	0	0	0	0	0	0	0	0	0	0	0	0	9	8
292	2012	42	1	0	0	48	0	0	400	0	1	1	1	1	6	4	6	0	1	0	0	0	0	8	0	0	2	0	0	1	0	0	0	0	0	0	0	0	0	0	0	0	0	0	152	67
293	2012	50	1	0	1	12	1	0	502	0	1	1	1	1	1	4	5	0	5	0	0	0	0	18	1	1	3	0	0	1	1	0	0	0	1	0	0	0	0	0	0	0	0	1	37	33
294	2012	48	1	1	NULL	24	0	0	454	0	1	1	1	1	0	1	0.48	0	1	0	0	0	0	3	0	0	1	0	0	1	0	0	0	0	0	0	0	0	0	0	0	0	0	0	148	89
295	2012	59	0	0	0	12	0	0	484	0	1	1	1	1	4	4	20	0	8	1	1	1	0	26	1	3	4	1	1	0	1	0	1	0	0	0	0	0	0	0	0	0	0	1	23	19
296	2012	86	1	0	0	6	1	0	NULL	0	1	1	1	1	1	3	2.9	1	4	0	0	0	0	1	0	0	2	0	0	0	1	0	0	0	0	0	0	0	0	0	0	0	0	1	42	3
297	2012	92	0	0	0	2	1	0	509	0	1	1	1	1	1	4	5.2	1	20	0	0	0	0	1	0	0	2	0	NULL	0	1	0	0	0	0	0	0	0	0	0	0	0	0	1	106	2
298	2012	77	1	1	0	18	1	2	NULL	NULL	NULL	NULL	NULL	NULL	6	NULL	NULL	NULL	NULL	NULL	NULL	NULL	NULL	NULL	1	3	3	0	0	0	1	0	0	0	0	0	0	0	0	0	0	0	0	1	115	0
299	2012	77	0	1	0	36	1	0	NULL	2	1	1	1	1	4	4	4.5	1	4	0	0	0	0	1	1	1	3	0	0	0	1	0	0	1	0	0	0	0	0	0	0	0	1	1	89	84
300	2012	45	1	0	0	18	1	0	449	0	1	NULL	1	1	1	1	0.9	1	8	0	0	NULL	0	1	0	0	1	0	0	0	0	0	0	0	0	0	0	0	0	0	0	0	0	0	152	65
301	2012	69	1	1	1	24	1	0	400	0	1	1	1	1	1	3	4	0	4	0	0	0	0	1	0	0	2	0	0	0	1	0	0	0	0	0	0	0	0	0	0	0	0	1	123	95
302	2012	79	0	0	0	24	1	2	568	0	2	1	0	1	4	4	9	1	3	0	0	1	0	8	1	1	3	0	0	0	1	0	0	1	0	0	0	0	0	0	0	0	0	1	41	20
303	2012	75	0	1	0	8	1	2	343	NULL	NULL	NULL	NULL	1	6	NULL	NULL	NULL	NULL	NULL	NULL	NULL	NULL	NULL	1	3	4	1	0	0	1	0	0	0	0	0	0	0	0	0	0	0	0	1	19	18
304	2012	67	0	1	0	8	1	0	NULL	0	0	1	1	1	6	4	8.5	1	12	0	0	0	0	NULL	NULL	NULL	2	0	0	0	1	0	0	0	0	0	0	0	0	0	0	0	0	1	52	0
305	2012	63	0	0	0	6	1	2	654	5	0	NULL	NULL	1	6	NULL	NULL	NULL	NULL	NULL	NULL	NULL	NULL	NULL	1	3	4	0	0	0	1	1	0	0	0	0	0	0	0	0	0	0	0	1	13	10
306	2012	52	1	1	1	4	1	0	408	1	2	1	1	1	5	3	2.1	0	1	0	0	0	0	10	1	1	3	0	0	0	0	0	0	0	0	0	0	0	0	0	0	0	0	0	151	42
307	2012	34	1	0	1	36	1	0	588	2	1	1	1	1	1	3	3.5	1	31	0	0	0	0	6	1	1	3	0	0	0	0	0	0	0	0	0	0	0	0	0	0	0	0	0	151	52
308	2012	83	1	1	1	24	1	0	NULL	NULL	NULL	1	1	1	5	4	4.4	1	11	0	0	0	0	NULL	1	3	4	0	0	0	1	0	0	0	0	0	0	0	0	0	0	0	0	1	6	5
309	2012	42	0	0	0	1	1	0	790	0	1	1	1	1	4	3	3.35	0	8	0	0	0	0	1	0	0	2	1	0	0	1	0	0	0	1	0	0	0	0	0	0	0	0	1	51	48
310	2012	42	1	1	NULL	48	1	0	564	0	1	1	0	1	1	3	2.2	0	4	0	0	0	0	2	0	0	2	0	0	0	0	0	0	0	0	0	0	0	0	0	0	0	0	0	152	52
311	2012	84	1	1	0	4	1	1	620	0	2	1	0	1	1	3	2.8	1	1	1	1	0	0	8	1	2	3	1	0	0	1	0	1	1	1	0	0	0	0	0	0	0	0	1	12	12
312	2012	71	1	1	1	48	1	2	607	NULL	NULL	NULL	NULL	NULL	6	NULL	NULL	NULL	NULL	NULL	NULL	NULL	NULL	NULL	1	3	4	NULL	0	NULL	1	0	0	0	0	0	0	0	0	0	0	0	0	1	1	1
313	2012	70	1	1	0	24	1	0	304	2	1	NULL	1	1	1	3	2.5	1	8	0	0	0	0	13	1	1	3	0	0	0	1	0	0	0	0	0	0	0	0	0	0	0	0	1	14	9
314	2012	68	0	0	0	60	1	0	472	0	1	1	0	1	4	2	1.5	0	NULL	0	0	NULL	0	1	1	1	3	1	0	0	1	0	0	0	1	0	0	0	0	0	0	0	0	0	148	88
315	2012	45	1	0	0	3	1	0	NULL	NULL	NULL	NULL	NULL	NULL	6	NULL	NULL	NULL	NULL	NULL	NULL	NULL	NULL	NULL	NULL	NULL	4	0	0	0	1	0	0	0	0	0	0	0	0	0	0	0	0	1	0	0
316	2012	58	1	1	0	24	1	1	652	0	2	1	1	1	4	4	4.5	1	3	0	0	1	0	15	1	3	3	1	NULL	1	1	0	0	0	1	0	0	0	0	0	0	0	0	1	20	8
317	2012	58	1	0	NULL	18	1	0	454	0	1	1	NULL	1	1	4	6.6	1	15	0	0	1	0	17	1	3	3	0	1	0	1	0	0	0	0	0	0	1	0	0	0	0	0	1	29	26
318	2012	59	1	0	NULL	18	1	2	370	2	2	1	1	1	1	1	0.25	0	3	0	0	0	0	13	0	0	1	0	0	0	1	0	0	0	1	0	0	0	0	0	0	0	0	1	33	19
319	2012	59	1	1	0	4	1	2	NULL	NULL	NULL	NULL	NULL	NULL	6	NULL	NULL	NULL	NULL	NULL	NULL	NULL	NULL	NULL	1	3	4	0	0	0	1	0	0	0	0	0	0	0	0	0	0	0	0	1	2	11
320	2012	69	1	0	0	12	1	0	NULL	NULL	NULL	NULL	NULL	NULL	6	NULL	NULL	NULL	NULL	NULL	NULL	NULL	NULL	NULL	NULL	NULL	4	0	0	0	1	0	0	0	0	0	0	0	0	0	0	0	0	1	0	0
321	2012	63	0	0	0	12	1	3	415	0	2	1	1	1	1	2	1.4	1	3	0	0	0	0	10	1	2	3	0	0	1	1	0	0	0	0	0	0	0	0	0	0	0	0	1	14	14
322	2012	67	0	0	0	48	1	0	NULL	0	1	1	1	1	1	4	5.5	0	1	0	0	0	0	1	0	0	2	0	0	0	0	0	0	0	0	0	0	0	0	0	0	0	0	0	146	17
323	2012	76	1	0	0	6	1	2	517	2	2	1	NULL	1	4	4	40	1	10	1	1	1	0	7	1	2	3	0	0	0	1	0	1	1	0	1	0	0	0	0	0	0	0	1	17	14
324	2012	70	0	0	0	2	1	0	NULL	0	1	1	1	1	4	4	5	1	12	0	0	0	0	1	0	0	2	0	0	0	1	1	0	0	0	0	0	0	0	0	0	0	0	1	17	14
325	2012	40	1	1	0	180	1	0	422	0	1	1	1	1	0	4	6	0	1	0	0	0	0	5	0	0	2	0	0	1	0	0	0	0	0	0	0	0	0	0	0	0	0	0	148	33
326	2012	24	1	1	NULL	96	1	0	NULL	0	0	1	0	0	4	1	0.45	0	1	0	0	0	0	NULL	NULL	NULL	1	0	0	0	0	0	0	0	0	0	0	0	0	0	0	0	0	0	38	37
327	2012	49	1	0	1	6	1	0	NULL	1	1	1	1	1	0	2	1.1	0	NULL	0	0	0	0	2	0	0	1	0	0	0	1	0	0	0	0	0	0	0	0	0	0	0	0	1	74	34
328	2012	70	0	1	0	11	1	0	363	0	1	1	1	1	5	4	5	1	13	0	0	0	0	15	1	2	3	0	0	1	1	0	0	1	0	0	0	0	0	0	0	0	0	1	25	24
329	2012	60	1	1	1	36	2	0	522	2	1	1	1	1	6	4	80	1	8	1	1	0	0	1	1	1	3	0	0	0	1	1	0	1	0	0	0	0	0	0	0	0	0	0	146	33
330	2012	89	0	0	0	36	1	0	NULL	NULL	NULL	NULL	NULL	NULL	6	NULL	NULL	NULL	NULL	NULL	NULL	NULL	NULL	NULL	NULL	NULL	4	0	0	0	1	0	0	0	0	0	0	0	0	0	0	0	0	1	7	5
331	2012	52	1	1	1	12	1	1	467	0	1	1	1	1	1	2	1.25	0	1	0	0	0	1	5	1	1	3	NULL	NULL	1	1	0	0	0	0	0	0	0	0	0	0	0	0	1	115	115
332	2012	69	0	1	0	24	1	1	NULL	NULL	NULL	NULL	NULL	NULL	5	NULL	NULL	NULL	NULL	NULL	NULL	NULL	NULL	NULL	1	3	4	0	0	0	1	0	0	0	0	0	0	0	0	0	0	0	0	1	6	1
333	2012	69	0	1	0	12	1	0	NULL	2	1	1	NULL	1	4	4	15	1	1	1	1	0	0	3	1	2	3	0	0	0	1	0	0	0	0	0	0	0	0	0	0	0	0	1	28	1
334	2012	53	1	1	1	16	NULL	2	541	NULL	2	NULL	NULL	NULL	6	NULL	NULL	NULL	NULL	NULL	NULL	NULL	NULL	7	1	3	4	1	0	0	1	0	0	0	0	0	0	0	0	0	0	0	0	1	10	6
335	2012	66	1	0	0	18	1	0	592	5	1	1	1	1	4	4	12.5	1	10	0	0	0	0	1	1	1	4	0	0	1	1	1	0	0	0	0	0	0	0	0	0	0	0	1	24	23
336	2012	70	1	0	1	12	1	0	NULL	0	0	0	1	1	1	1	NULL	NULL	NULL	NULL	NULL	0	0	NULL	NULL	NULL	1	0	0	0	1	0	0	0	0	0	0	0	0	0	0	0	0	1	1	1
337	2012	48	1	0	NULL	96	1	0	571	NULL	NULL	NULL	NULL	NULL	1	3	4	1	8	NULL	NULL	NULL	NULL	NULL	NULL	NULL	4	0	0	0	1	0	0	1	0	0	0	0	1	0	0	0	0	1	39	39
338	2012	28	0	0	0	60	1	0	NULL	0	0	NULL	NULL	1	1	1	NULL	NULL	NULL	NULL	NULL	0	0	NULL	NULL	NULL	1	0	0	0	0	0	0	0	0	0	0	0	0	0	0	0	0	0	10	10
339	2012	64	1	0	1	60	1	0	627	2	1	1	1	1	4	4	15	0	15	0	0	0	0	26	1	1	3	0	0	0	1	0	0	0	0	0	0	0	0	0	0	0	0	1	26	22
340	2012	70	1	0	0	240	1	0	NULL	1	0	1	1	1	1	1	NULL	NULL	NULL	NULL	NULL	0	0	NULL	NULL	NULL	1	0	0	0	0	0	0	0	0	0	0	0	0	0	0	0	0	0	152	94
341	2012	68	0	0	0	3	2	0	NULL	0	0	1	1	1	6	1	NULL	0	NULL	0	0	0	0	NULL	NULL	NULL	1	0	0	0	1	0	0	0	0	0	0	0	0	0	0	0	0	1	131	131
342	2012	78	0	1	0	240	1	0	NULL	NULL	NULL	1	1	1	6	3	3.65	1	4	0	0	0	0	NULL	NULL	NULL	2	0	0	0	1	0	0	0	0	0	0	0	0	0	0	0	0	1	43	0
343	2012	76	1	1	0	12	1	2	NULL	NULL	NULL	1	1	1	1	3	2.1	0	1	0	0	0	NULL	NULL	1	3	3	0	0	0	1	0	0	0	0	0	0	0	0	0	0	0	0	0	147	1
344	2012	79	0	1	0	180	1	0	NULL	2	0	1	1	1	6	3	2.8	0	3	0	0	0	0	NULL	NULL	NULL	2	0	0	0	0	0	0	0	0	0	0	0	0	0	0	0	0	0	150	0
345	2012	57	1	1	1	10	1	0	584	5	1	1	1	1	4	4	5.5	1	7	0	0	0	0	1	0	0	2	0	0	0	0	0	0	0	0	0	0	0	0	0	0	0	0	0	154	0
346	2012	70	1	0	1	12	1	0	NULL	0	1	1	1	1	6	2	1.5	0	1	0	0	0	0	1	0	0	1	0	0	0	1	0	0	0	0	0	0	0	0	0	0	0	0	1	93	93
347	2012	71	1	0	NULL	12	1	2	NULL	0	1	1	1	1	1	4	4.1	1	3	0	0	0	0	6	1	3	3	0	0	0	1	1	0	0	0	0	0	0	0	0	0	0	0	1	38	38
348	2012	60	1	1	0	12	1	0	NULL	0	0	1	1	1	1	3	3.25	1	5	0	0	0	0	NULL	NULL	NULL	2	0	0	0	1	0	0	0	0	0	0	0	0	0	0	0	0	1	32	32
349	2012	50	1	1	0	48	1	2	1031	NULL	NULL	1	1	0	1	2	1.55	0	1	0	0	NULL	NULL	NULL	1	3	4	1	0	0	1	0	0	0	0	0	0	0	0	0	0	0	0	1	3	1
350	2012	57	1	1	1	60	1	3	NULL	2	2	1	NULL	1	1	3	3.4	0	8	0	0	0	0	13	1	2	3	0	0	0	1	1	0	1	0	0	0	0	0	0	0	1	0	1	32	29
351	2012	44	1	1	1	36	1	1	372	0	2	1	1	1	4	4	10	1	10	1	1	0	0	9	1	2	3	0	0	1	1	0	0	0	0	0	0	0	0	0	0	0	0	1	54	54
352	2012	89	0	1	0	12	1	0	487	2	1	1	1	1	2	4	7.5	1	6	1	1	1	0	1	1	1	3	0	0	0	1	0	0	1	0	0	0	0	0	0	0	0	0	1	31	29
353	2012	65	0	0	0	12	1	0	NULL	NULL	NULL	1	1	1	1	3	3.25	0	10	0	0	0	0	NULL	NULL	NULL	2	0	0	0	1	0	0	0	0	0	0	0	0	0	0	0	0	1	26	0
354	2012	37	1	1	1	36	1	2	NULL	NULL	NULL	NULL	NULL	1	5	4	4.3	1	10	NULL	NULL	NULL	NULL	NULL	1	3	4	0	0	0	1	0	0	0	0	0	0	0	0	0	0	0	0	1	1	1
355	2012	73	1	0	NULL	8	1	0	NULL	0	1	1	1	1	1	4	4.5	0	5	0	0	1	1	2	0	0	2	0	0	0	0	0	0	0	0	0	0	0	0	0	0	0	0	0	9	5
356	2012	64	1	1	1	1	1	0	431	0	2	1	1	1	1	3	3	1	1	0	0	0	0	1	0	0	2	1	0	1	1	0	0	0	0	0	0	0	0	0	0	0	0	1	46	19
357	2012	52	1	1	0	36	1	1	605	NULL	NULL	1	1	1	1	4	9.5	1	7	0	0	0	0	NULL	NULL	NULL	2	0	0	0	1	0	0	0	1	0	0	0	0	0	0	0	0	0	151	2
358	2012	57	0	1	0	12	1	0	NULL	2	1	1	1	1	6	1	NULL	NULL	NULL	NULL	NULL	0	0	9	1	1	3	0	0	0	1	0	0	0	0	0	0	0	0	0	0	0	0	1	108	108
359	2012	69	1	1	0	24	1	0	455	0	1	1	1	1	1	3	3.5	0	1	0	0	0	0	2	0	0	2	0	0	0	1	0	0	0	0	0	0	1	0	0	0	0	0	1	34	23
360	2012	61	0	0	0	6	1	0	2808	0	1	1	1	1	6	4	4.9	1	14	0	0	0	0	1	0	0	2	1	0	0	1	1	1	0	0	1	0	1	0	0	0	0	0	1	53	53
361	2012	77	0	1	0	24	1	2	520	0	2	1	1	1	1	4	8	1	1	1	1	0	0	16	1	2	3	0	0	0	1	0	0	0	0	0	0	0	0	0	0	0	0	1	26	26
362	2012	70	0	1	0	3	1	2	431	0	2	1	1	1	5	2	1.8	1	3	0	0	0	0	5	1	2	3	0	NULL	1	1	0	0	0	0	0	0	0	0	0	0	0	0	1	22	16
363	2012	76	0	0	0	5	1	1	2942	0	2	1	1	1	6	3	3.65	1	6	0	0	0	0	25	1	1	3	0	0	0	1	0	0	0	0	0	0	0	0	0	0	0	0	1	25	25
364	2012	69	1	0	1	72	1	2	562	2	2	1	1	1	1	4	50	1	18	1	1	0	0	30	1	3	3	1	0	0	1	0	0	0	0	0	0	0	0	0	0	0	0	1	21	21
365	2013	60	1	1	0	24	1	2	496	0	2	1	1	1	1	4	15	1	5	0	0	0	0	24	1	2	3	1	0	0	1	0	0	1	0	0	0	0	0	0	0	0	0	1	20	10
366	2013	48	1	0	0	12	1	2	755	NULL	NULL	NULL	NULL	NULL	6	NULL	NULL	NULL	NULL	NULL	NULL	NULL	NULL	NULL	1	3	4	0	0	0	1	0	1	0	0	1	0	0	0	0	0	0	0	1	1	1
367	2013	63	1	0	0	7	1	2	422	2	2	0	1	1	6	3	4	1	4	0	0	0	0	62	1	2	3	0	0	0	0	0	0	0	0	0	0	0	0	0	0	0	0	0	139	51
368	2013	49	0	0	0	12	1	0	189	5	1	1	1	1	6	3	2.2	1	1	0	0	0	0	1	0	0	2	1	0	0	0	0	0	0	1	0	0	0	0	0	0	0	0	0	140	106
369	2013	66	1	1	0	12	1	1	NULL	3	2	1	1	1	6	4	10.9	1	8	1	1	0	0	13	1	2	4	0	0	0	1	0	0	0	0	0	0	0	0	0	0	0	0	1	4	1
370	2013	63	0	0	0	7	NULL	2	1233	NULL	2	NULL	NULL	NULL	6	NULL	NULL	NULL	NULL	NULL	NULL	NULL	NULL	8	1	3	3	1	0	1	1	0	0	1	1	0	0	0	0	0	0	0	0	1	36	37
371	2013	73	0	1	0	24	1	2	NULL	NULL	NULL	NULL	NULL	NULL	1	4	4.45	1	6	0	0	0	0	NULL	1	3	4	0	0	0	1	0	0	0	0	0	0	0	0	0	0	0	0	1	4	4
372	2013	63	0	0	0	24	1	3	NULL	0	1	NULL	NULL	NULL	1	1	NULL	NULL	NULL	NULL	NULL	0	0	1	0	0	1	0	0	0	1	0	0	0	0	0	0	0	0	0	0	0	0	1	94	94
373	2012	72	1	0	1	72	1	0	539	0	1	1	1	1	1	1	NULL	NULL	NULL	NULL	NULL	0	0	1	0	0	1	0	0	0	0	0	0	0	0	0	0	0	0	0	0	0	0	0	136	41
374	2013	80	0	0	0	120	1	0	NULL	0	0	NULL	NULL	NULL	0	1	NULL	NULL	NULL	NULL	NULL	0	0	NULL	NULL	NULL	1	0	0	0	0	0	0	0	0	0	0	0	0	0	0	0	0	0	139	44
375	2013	46	0	0	0	12	1	0	NULL	0	1	1	1	1	1	1	NULL	NULL	NULL	NULL	NULL	0	0	3	0	0	1	0	0	0	0	0	0	0	0	0	0	0	0	0	0	0	0	0	141	80
376	2013	50	0	0	0	24	1	0	1358	0	1	1	1	1	1	3	2.7	1	1	0	0	1	0	8	1	3	3	0	0	0	1	1	0	1	0	0	0	0	0	0	0	0	0	1	20	19
377	2013	74	1	1	0	24	1	1	NULL	NULL	NULL	NULL	NULL	NULL	1	4	5	1	NULL	NULL	NULL	NULL	NULL	NULL	1	3	4	0	0	0	1	0	0	0	0	0	0	0	0	0	0	0	0	1	2	1
378	2013	48	1	1	0	24	1	0	495	2	2	1	1	1	1	4	15	1	22	0	0	0	0	7	1	1	3	0	0	0	1	0	0	0	0	0	0	0	0	0	0	0	0	1	19	17
379	2013	72	0	0	0	24	1	2	NULL	NULL	NULL	NULL	NULL	NULL	6	NULL	NULL	NULL	NULL	NULL	NULL	NULL	NULL	NULL	1	3	3	0	0	0	1	0	0	0	0	0	0	0	0	0	0	0	0	1	13	0
380	2013	69	0	0	0	4	1	0	NULL	0	0	1	1	1	1	1	NULL	NULL	NULL	0	0	0	0	NULL	NULL	NULL	1	0	0	0	0	0	0	0	0	0	0	0	0	0	0	0	0	0	139	68
381	2013	35	1	1	1	12	2	0	NULL	0	0	NULL	NULL	NULL	1	1	NULL	NULL	NULL	0	0	0	0	NULL	NULL	NULL	1	0	0	0	0	0	0	0	0	0	0	0	0	0	0	0	0	0	134	0
382	2013	37	0	1	0	48	2	0	NULL	0	0	NULL	NULL	NULL	1	1	NULL	0	NULL	NULL	NULL	0	0	NULL	NULL	NULL	1	0	0	0	0	0	0	0	0	0	0	0	0	0	0	0	0	0	29	29
383	2013	58	0	1	0	60	2	0	536	0	1	1	1	1	1	1	5	0	1	0	0	0	0	4	0	0	1	0	0	0	1	0	0	0	0	0	0	0	0	0	0	0	0	1	73	73
384	2013	49	0	1	0	12	0	0	NULL	0	0	1	1	1	6	1	NULL	NULL	NULL	NULL	NULL	NULL	NULL	NULL	NULL	NULL	1	0	0	0	0	0	0	0	0	0	0	0	0	0	0	0	0	0	4	4
385	2013	53	1	1	0	12	0	0	NULL	1	0	1	1	1	1	1	NULL	NULL	NULL	NULL	NULL	0	0	NULL	NULL	NULL	1	0	0	0	0	0	0	0	0	0	0	0	0	0	0	0	0	0	140	0
386	2013	59	1	1	1	2	0	1	1198	NULL	NULL	1	1	1	6	2	1.5	1	6	0	0	0	NULL	NULL	1	3	4	0	0	0	1	0	0	0	0	0	0	0	0	0	0	0	0	1	1	1
387	2013	40	0	0	1	12	0	0	NULL	0	0	1	1	1	6	2	1.1	0	2	0	2	0	0	NULL	NULL	NULL	1	0	0	0	1	0	0	0	0	0	0	0	0	0	0	0	0	1	67	1
388	2013	54	0	1	0	18	NULL	2	NULL	NULL	NULL	NULL	NULL	NULL	6	NULL	NULL	NULL	NULL	NULL	NULL	NULL	NULL	NULL	1	3	4	0	0	0	1	0	0	0	0	0	0	0	0	0	0	0	0	1	7	5
389	2013	58	0	0	0	12	1	0	810	0	1	1	1	1	NULL	3	2.5	0	1	0	0	0	0	1	0	0	2	0	0	0	0	0	0	0	0	0	0	0	0	0	0	0	0	0	143	77
390	2013	33	1	1	NULL	12	1	0	1061	2	1	1	1	1	6	4	17	1	10	1	1	0	0	1	0	0	2	0	0	0	1	1	0	1	0	0	0	0	0	0	0	0	0	0	142	12
391	2013	59	1	0	0	5	1	3	NULL	0	1	1	1	1	6	1	0.37	NULL	NULL	0	0	0	0	1	0	0	1	0	0	0	1	0	0	0	0	0	0	0	0	0	0	0	0	1	54	54
392	2013	30	1	1	0	10	NULL	2	814	NULL	NULL	1	1	1	6	NULL	NULL	NULL	NULL	NULL	NULL	NULL	NULL	11	1	1	3	NULL	NULL	NULL	1	0	0	0	1	0	0	0	0	0	0	0	0	1	4	2
393	2013	89	1	0	0	12	1	2	NULL	0	2	1	1	1	1	4	10	1	8.9	1	1	1	0	15	1	3	3	0	1	0	1	0	0	0	1	0	0	0	0	0	0	0	0	1	6	3
394	2013	58	1	1	0	18	1	0	NULL	0	0	1	1	1	1	4	6.25	1	30	0	0	0	0	NULL	NULL	NULL	2	0	0	0	1	0	0	0	0	0	0	0	0	0	0	0	0	1	10	2
395	2013	62	1	0	0	5	1	1	NULL	2	2	1	1	1	6	4	12.8	1	16	1	1	0	0	14	1	2	3	0	0	0	1	0	0	0	0	0	0	0	0	0	0	0	0	1	11	11
396	2013	60	0	1	0	6	1	2	4466	NULL	NULL	NULL	NULL	NULL	6	NULL	NULL	NULL	NULL	NULL	NULL	NULL	NULL	NULL	1	3	4	0	0	0	1	0	1	0	0	0	0	0	0	0	0	0	0	1	10	10
397	2013	81	0	0	0	12	1	0	426	2	1	1	1	1	6	2	2	1	10	0	0	0	0	1	0	0	1	0	0	0	0	0	0	0	0	0	0	0	0	0	0	0	0	0	142	2
398	2013	74	1	1	0	24	1	2	805	NULL	NULL	NULL	NULL	NULL	6	NULL	NULL	NULL	NULL	NULL	NULL	NULL	NULL	NULL	1	3	4	1	0	0	1	0	0	0	0	0	0	0	0	0	0	0	0	0	10	10
399	2013	80	0	1	0	36	1	0	NULL	0	0	1	1	1	1	2	1.9	0	NULL	0	0	0	0	NULL	0	0	1	0	0	0	1	0	0	0	1	0	0	0	0	0	0	0	0	1	31	31
400	2013	74	0	1	0	8	1	1	580	2	2	1	1	1	6	4	25	1	1	1	1	0	0	22	1	1	3	1	0	0	1	0	1	0	0	0	0	0	0	0	0	0	0	1	23	20
401	2013	66	1	0	0	4	1	0	NULL	0	1	1	0	0	5	1	0.8	0	NULL	0	0	0	0	3	0	0	1	0	0	0	0	0	0	0	0	0	0	0	0	0	0	0	0	0	133	69
402	2013	88	0	0	0	8	1	2	541	2	0	1	1	1	4	4	11	1	1	1	1	0	0	NULL	NULL	NULL	4	1	0	0	1	0	0	0	0	0	0	0	0	0	0	0	0	0	21	19
403	2013	64	1	1	1	8	1	1	548	NULL	NULL	1	1	1	1	3	2.65	1	9	0	0	0	0	NULL	NULL	NULL	2	0	0	0	1	0	0	0	0	0	0	0	0	0	0	0	0	1	55	1
404	2013	62	1	1	1	18	1	2	570	0	2	1	1	1	4	2	1.5	0	1	0	0	0	0	12	1	3	3	0	0	0	1	0	0	0	0	0	0	0	0	0	0	0	0	1	30	30
405	2013	66	0	0	1	36	1	1	392	0	1	1	1	1	6	4	5.5	1	3	0	1	0	0	3	0	0	2	0	0	1	1	0	0	1	1	0	0	0	0	0	0	0	0	1	20	13
406	2013	73	0	1	0	24	1	2	386	0	1	1	1	1	6	4	23	1	1	0	0	0	0	1	1	3	3	0	0	0	1	0	0	0	0	0	0	0	0	0	0	0	0	1	15	15
407	2013	31	1	1	1	12	1	2	2648	2	0	1	1	1	6	4	12	1	8	0	0	0	0	NULL	NULL	NULL	4	1	0	0	1	0	0	0	0	0	0	0	0	0	0	0	0	1	5	1
408	2013	69	0	0	0	7	1	0	NULL	0	0	1	1	1	6	2	1.5	0	1	0	2	0	0	NULL	NULL	NULL	1	0	0	0	1	0	0	0	0	0	0	0	0	0	0	0	0	1	31	31
409	2013	88	1	1	0	9	1	1	1500	0	2	1	1	1	6	4	15	1	10	NULL	1	0	0	24	1	3	3	0	0	0	1	0	1	0	0	0	0	1	0	0	0	0	1	1	4	2
410	2013	68	1	1	0	18	1	2	428	0	2	1	1	1	6	4	8	1	8	0	0	0	0	18	1	3	4	0	1	0	1	1	0	0	0	0	0	0	0	0	0	0	0	1	23	21
411	2013	9	0	1	0	8	1	0	594	0	1	1	1	1	6	3	3.05	0	3	0	0	0	0	8	1	1	3	0	0	0	0	0	0	0	0	0	0	0	0	0	0	0	0	0	133	70
412	2013	50	1	0	1	48	0	0	NULL	0	1	0	0	1	4	4	5.5	1	1	0	0	0	1	3	0	0	2	0	0	0	0	0	0	0	0	0	0	0	0	0	0	0	0	0	132	71
413	2013	71	1	0	0	18	1	0	397	0	0	1	1	1	1	3	2.2	0	2	0	0	0	0	NULL	NULL	NULL	2	0	0	0	1	0	0	0	0	0	0	0	0	0	0	0	0	1	51	51
414	2013	24	1	1	1	24	1	1	NULL	NULL	NULL	NULL	NULL	NULL	6	NULL	NULL	NULL	NULL	NULL	NULL	NULL	NULL	NULL	1	3	4	0	0	0	1	0	0	0	0	0	0	0	0	0	0	0	0	1	3	1
415	2013	71	1	0	0	24	1	3	485	0	2	1	1	1	6	4	4.1	1	8	0	0	0	0	10	1	3	4	1	0	0	1	1	0	0	0	0	0	0	0	0	0	0	0	1	8	7
416	2013	35	1	0	NULL	72	2	2	NULL	NULL	NULL	NULL	NULL	NULL	4	NULL	NULL	NULL	NULL	NULL	NULL	NULL	NULL	NULL	1	3	4	0	0	0	1	1	0	0	0	0	0	0	0	0	0	0	0	1	1	0
417	2013	68	1	1	1	12	2	3	NULL	2	2	1	NULL	NULL	1	3	3.5	1	2	0	0	0	0	10	1	3	4	0	0	0	1	0	0	0	0	0	0	0	0	0	0	0	0	1	7	7
418	2013	86	0	1	0	9	2	2	NULL	NULL	NULL	NULL	1	NULL	6	3	3.5	1	2	0	0	NULL	NULL	NULL	1	3	3	0	0	0	1	0	0	0	0	0	0	0	0	0	0	0	0	1	7	6
419	2013	72	1	1	0	48	2	2	416	5	2	1	1	1	6	4	5.5	1	4	0	0	0	0	12	0	0	2	0	0	0	1	0	0	0	0	0	0	0	0	0	0	0	0	1	24	24
420	2013	76	0	1	0	24	1	2	NULL	NULL	NULL	NULL	NULL	NULL	6	NULL	NULL	NULL	NULL	NULL	NULL	NULL	NULL	NULL	1	3	4	0	0	0	1	0	0	0	0	0	0	0	0	0	0	0	0	1	8	7
421	2013	55	1	0	NULL	160	1	NULL	NULL	1	1	1	1	1	6	1	0.9	0	1	0	0	0	0	4	0	0	1	0	0	0	0	0	0	0	0	0	0	0	0	0	0	0	0	0	143	0
422	2013	67	0	0	0	24	1	0	NULL	2	1	1	1	1	6	4	9	1	1	0	0	0	0	1	0	0	2	0	0	0	0	0	0	0	0	0	0	0	0	0	0	0	0	0	143	4
423	2013	75	0	1	0	12	1	0	NULL	NULL	NULL	NULL	NULL	1	5	3	2.1	0	NULL	NULL	NULL	NULL	NULL	NULL	NULL	NULL	1	0	0	0	1	0	0	0	0	0	0	0	0	0	0	0	0	1	99	0
424	2013	81	1	1	0	12	1	0	NULL	0	0	1	1	1	1	1	NULL	NULL	NULL	NULL	NULL	0	0	NULL	NULL	NULL	1	0	0	0	1	0	0	0	0	0	0	0	0	0	0	0	0	1	121	121
425	2013	48	1	1	0	24	1	2	NULL	NULL	NULL	NULL	NULL	NULL	6	NULL	NULL	NULL	NULL	NULL	NULL	NULL	NULL	NULL	1	3	4	0	0	0	1	0	0	0	0	0	0	0	0	0	0	0	0	1	7	2
426	2013	40	1	0	NULL	8	0	1	655	NULL	NULL	NULL	NULL	NULL	6	NULL	NULL	NULL	NULL	NULL	NULL	NULL	NULL	NULL	1	3	4	0	0	0	1	0	0	0	0	0	0	0	0	0	0	0	0	1	8	2
427	2013	43	1	0	0	6	0	0	NULL	0	0	1	1	1	6	4	6	1	3	0	0	0	0	NULL	NULL	NULL	4	0	0	0	1	0	0	0	0	0	0	0	0	0	0	0	0	0	5	5
428	2013	24	1	1	1	36	1	2	463	2	2	1	1	1	6	4	60	1	10	0	0	0	0	16	1	2	3	1	1	0	1	0	1	1	0	0	0	0	0	0	0	0	0	1	13	12
429	2013	73	1	1	1	6	1	0	NULL	0	0	1	1	1	1	4	5	1	2	1	1	0	0	NULL	0	0	4	0	0	0	1	0	0	0	0	0	0	0	0	0	0	0	0	0	133	7
430	2013	35	1	1	0	84	1	1	NULL	0	2	1	1	1	1	1	0.9	0	2	0	0	0	0	13	1	1	3	0	0	0	1	0	0	0	0	0	0	0	0	0	0	0	0	1	74	74
431	2013	55	0	0	0	6	1	3	NULL	0	1	1	1	1	1	1	NULL	NULL	NULL	NULL	NULL	0	0	2	0	0	1	0	0	0	0	0	0	0	0	0	0	0	0	0	0	0	0	0	2	2
432	2013	80	0	0	0	18	1	2	NULL	NULL	NULL	NULL	NULL	NULL	6	NULL	NULL	NULL	NULL	NULL	NULL	NULL	NULL	NULL	1	3	3	0	0	0	1	0	0	0	0	0	0	0	0	0	0	0	0	1	0	1
433	2013	70	0	0	0	12	1	0	451	2	1	1	1	1	1	4	9.95	1	21	0	0	0	0	6	1	1	3	1	0	0	1	1	0	1	0	0	0	0	0	0	0	0	0	1	21	16
434	2013	80	0	0	0	24	1	0	NULL	2	1	1	1	1	1	4	13.5	1	1	NULL	0	0	0	8	1	1	3	0	0	0	1	0	0	0	0	0	0	0	0	0	0	0	0	1	109	109
435	2013	67	0	0	0	240	1	0	708	2	1	1	1	1	1	3	2.95	0	1	0	0	0	0	8	1	2	3	1	0	0	1	0	1	1	0	0	0	0	0	0	0	0	0	1	45	42
436	2013	56	1	0	0	3	2	0	678	2	1	1	1	1	6	4	9.4	1	17	0	0	0	0	25	1	3	3	0	0	0	1	0	0	0	0	0	0	0	0	0	0	0	0	1	70	68
437	2013	55	1	0	NULL	36	1	0	343	0	1	1	1	1	1	4	20	1	20	0	0	0	0	1	0	0	2	0	0	0	1	0	0	0	0	0	0	0	0	0	0	0	0	1	25	21
438	2013	57	1	0	1	36	1	0	762	0	1	1	1	1	5	4	9	1	6	0	0	0	0	22	1	1	3	0	0	0	1	0	0	0	0	0	0	0	0	0	0	0	0	1	23	21
439	2013	68	0	1	0	15	1	0	349	0	1	1	1	1	1	4	6	1	8	0	0	0	0	2	0	0	2	0	0	0	1	0	0	0	1	0	0	0	0	0	0	0	0	1	118	66
440	2013	64	0	0	0	36	1	3	1120	NULL	2	NULL	NULL	NULL	6	NULL	NULL	NULL	NULL	NULL	NULL	NULL	NULL	6	1	3	3	0	0	0	1	0	0	0	1	0	0	0	0	0	0	0	0	1	50	47
441	2013	61	0	0	0	60	1	2	553	3	2	1	1	1	6	4	9	1	8	0	1	0	0	13	1	3	3	0	1	0	1	0	0	0	1	0	0	0	0	0	0	0	0	1	16	12
442	2013	83	1	0	0	12	1	0	NULL	NULL	NULL	NULL	NULL	NULL	6	NULL	NULL	NULL	NULL	NULL	NULL	NULL	NULL	NULL	NULL	NULL	4	0	0	0	1	0	0	0	0	0	0	0	0	0	0	0	0	1	25	5
443	2013	45	1	0	0	12	1	3	1817	0	2	NULL	NULL	1	6	3	3.1	1	8	0	2	0	0	6	1	3	3	0	0	0	1	0	0	0	0	1	0	0	0	0	0	0	0	1	14	14
444	2013	70	1	1	1	2	1	2	1787	NULL	NULL	0	1	1	1	3	2.9	1	NULL	0	2	0	0	NULL	1	3	4	0	0	0	1	0	0	0	0	0	0	0	0	0	0	0	0	1	2	1
445	2013	63	1	1	0	6	1	2	502	NULL	NULL	1	1	1	6	3	2.3	1	2	0	2	0	0	NULL	1	3	4	0	0	0	1	0	0	0	0	0	0	0	0	0	0	0	0	1	52	49
446	2013	68	0	0	0	12	1	0	NULL	0	0	1	1	1	6	2	2	0	1	0	0	0	NULL	NULL	NULL	NULL	1	0	0	0	0	0	0	0	0	0	0	0	0	0	0	0	0	0	2	2
447	2013	66	1	1	0	10	1	0	482	0	1	1	1	1	1	3	3.4	1	7	0	0	0	0	1	0	0	2	0	0	0	1	0	0	0	0	0	0	0	0	0	0	0	0	1	85	85
448	2013	56	1	1	NULL	24	1	2	NULL	NULL	NULL	NULL	NULL	NULL	1	4	7	1	7	0	2	NULL	NULL	NULL	1	3	4	0	0	0	1	0	0	0	0	0	0	0	0	0	0	0	0	1	14	1
449	2013	73	0	1	0	194	1	0	454	NULL	NULL	NULL	NULL	NULL	6	1	0.7	0	1	0	0	NULL	0	NULL	NULL	NULL	1	0	0	0	1	0	0	0	0	0	0	0	0	0	0	0	0	1	49	2
450	2013	71	1	0	1	24	1	2	498	NULL	NULL	NULL	NULL	NULL	6	NULL	NULL	NULL	NULL	NULL	NULL	NULL	NULL	NULL	1	3	4	0	0	0	1	0	0	0	0	0	0	0	0	0	0	0	0	1	2	0
451	2013	51	0	0	0	3	1	1	454	1	2	1	1	1	4	2	1.5	0	1	0	0	0	0	15	1	3	3	0	0	0	0	0	0	0	0	0	0	0	0	0	0	0	0	0	143	8
452	2013	50	0	0	0	10	1	2	NULL	NULL	NULL	NULL	NULL	NULL	1	NULL	NULL	NULL	NULL	NULL	NULL	NULL	NULL	NULL	1	3	3	0	0	0	1	0	0	0	0	0	0	0	0	0	0	0	0	1	10	0
453	2013	37	1	0	0	144	1	0	NULL	3	1	1	1	1	6	4	9	1	15	0	1	0	0	3	0	0	2	0	0	0	0	0	0	0	0	0	0	0	0	0	0	0	0	0	142	6
454	2013	72	0	1	0	12	1	0	483	2	1	1	1	1	1	4	4.1	1	18	0	0	0	0	2	0	0	2	0	0	0	0	0	0	0	0	0	0	0	0	0	0	0	0	0	81	81
455	2013	73	0	1	0	12	NULL	1	556	NULL	2	NULL	NULL	NULL	NULL	NULL	NULL	NULL	NULL	NULL	NULL	NULL	NULL	13	1	1	3	0	0	0	0	0	0	0	0	0	0	0	0	0	0	0	0	0	143	60
456	2013	52	1	1	NULL	6	1	3	NULL	0	2	1	1	1	6	4	4.8	1	4	0	0	1	0	6	1	2	3	0	0	0	1	0	0	0	0	0	0	0	0	0	0	0	0	1	22	22
457	2013	32	1	1	1	6	0	2	428	NULL	NULL	1	1	1	6	2	1.5	0	2	0	0	0	0	7	1	3	4	0	0	0	1	0	0	0	0	0	0	0	0	0	0	0	0	1	12	1
458	2013	85	1	1	0	7	1	0	414	5	2	1	1	1	1	4	17	1	20	0	0	0	0	14	1	3	4	0	0	0	1	0	0	0	0	0	0	0	0	0	0	0	0	1	23	1
459	2013	57	0	0	0	3	1	0	NULL	1	1	1	1	1	4	2	1.6	0	3	0	0	0	0	1	0	0	1	0	0	0	1	0	0	0	0	0	0	0	0	0	0	0	0	1	74	74
460	2013	31	0	1	0	60	NULL	0	NULL	5	0	1	1	1	5	1	0.5	0	1	0	0	0	0	NULL	NULL	NULL	1	0	0	0	0	0	0	0	0	0	0	0	0	0	0	0	0	0	143	119
461	2013	39	1	0	1	90	2	0	405	0	1	1	1	1	5	2	1.9	0	5	0	0	0	0	27	1	1	3	0	0	0	0	0	0	0	0	0	0	0	0	0	0	0	0	0	143	82
462	2013	85	1	0	0	12	1	0	NULL	5	1	1	1	1	1	4	5.15	1	16	0	1	1	NULL	4	0	0	2	0	0	0	1	0	0	0	0	0	0	0	0	0	0	0	0	1	8	8
463	2013	72	0	0	0	3	1	0	NULL	0	1	1	1	1	1	4	4.35	1	6	1	1	0	0	13	1	1	3	0	0	0	1	0	0	0	1	0	0	0	0	0	0	0	0	1	21	12
464	2013	56	0	0	0	24	0	0	NULL	0	NULL	1	1	1	4	4	4.3	1	29	0	0	0	0	NULL	NULL	NULL	2	0	0	0	1	0	1	1	0	0	0	0	0	0	0	0	0	1	8	8
465	2013	59	1	0	0	12	0	0	565	1	1	1	0	1	4	3	2.4	0	1	0	0	0	0	3	0	0	2	0	0	0	0	0	0	0	0	0	0	0	0	0	0	0	0	0	105	102
466	2013	66	1	1	1	3	1	0	560	5	1	1	1	1	1	4	6	1	4	1	1	0	0	14	1	1	3	0	0	0	1	0	0	0	0	0	0	0	0	0	0	0	0	1	40	40
467	2013	56	0	1	NULL	24	1	3	485	0	2	1	1	1	4	4	8	1	2	1	1	0	0	4	1	3	3	1	1	0	1	0	0	1	0	0	0	0	0	0	0	0	0	1	75	37
468	2013	71	0	1	0	24	1	0	NULL	2	1	1	0	1	1	4	8	0	2	0	0	0	0	3	0	0	2	0	0	0	1	0	0	0	0	0	0	0	0	0	0	0	0	1	41	41
469	2013	22	0	0	0	24	1	0	539	1	1	1	1	1	6	2	1.1	0	NULL	0	2	0	0	19	1	2	3	0	0	0	0	0	0	0	0	0	0	0	0	0	0	0	0	0	135	92
470	2013	90	0	1	0	12	1	0	NULL	0	1	1	1	1	1	4	4.8	1	1	0	1	0	0	2	0	NULL	2	0	0	0	1	0	0	0	0	0	0	0	0	0	0	0	0	1	72	72
471	2013	28	1	1	0	24	1	0	NULL	3	1	1	1	1	1	4	5.2	1	1	0	0	0	0	2	1	1	3	0	0	0	1	0	0	0	0	0	0	0	0	0	0	0	0	1	47	47
472	2013	61	1	1	1	12	1	0	481	NULL	NULL	1	1	1	1	4	6.2	1	NULL	0	2	NULL	NULL	NULL	NULL	NULL	2	0	0	0	1	0	0	0	0	0	0	0	0	0	0	0	0	1	11	0
473	2013	79	0	1	0	12	1	2	NULL	NULL	NULL	1	1	1	1	2	1.45	1	3	0	0	NULL	NULL	NULL	1	3	4	0	0	0	1	0	0	0	0	0	0	0	0	0	0	0	0	1	3	1
474	2013	69	0	1	0	12	1	3	NULL	0	2	1	1	1	6	1	0.7	0	NULL	0	2	NULL	0	9	1	3	3	0	1	1	1	0	0	0	0	0	0	0	0	0	0	0	0	1	30	30
475	2013	62	1	0	1	8	1	2	444	2	2	1	1	1	1	4	5	1	9	0	0	0	0	33	1	3	3	1	0	0	1	0	1	0	0	0	0	0	0	0	0	0	0	1	15	11
476	2013	50	1	1	1	12	1	1	450	3	1	1	1	1	1	4	28	1	22	0	0	0	0	2	1	2	3	0	0	0	1	1	1	1	0	0	0	0	0	0	0	0	0	0	137	40
477	2013	86	1	1	0	8	1	0	510	2	0	1	1	1	1	4	11	1	16	1	1	0	0	NULL	NULL	NULL	2	0	0	0	1	0	0	0	0	0	0	0	0	0	0	0	0	1	25	25
478	2013	51	1	1	0	18	0	2	NULL	NULL	NULL	1	1	1	4	4	8	1	NULL	0	2	0	0	NULL	NULL	NULL	2	0	0	0	1	1	0	0	0	0	0	0	0	0	0	0	0	1	2	2
479	2013	31	0	1	0	24	1	1	1138	NULL	NULL	NULL	NULL	1	6	NULL	NULL	NULL	NULL	NULL	NULL	NULL	NULL	NULL	1	3	4	0	0	0	1	0	0	0	0	0	0	0	0	0	0	0	1	1	21	20
480	2013	46	1	0	0	12	1	0	492	0	1	1	1	1	6	4	4.6	1	NULL	0	0	0	0	3	0	0	2	0	0	0	0	0	0	0	0	0	0	0	0	0	0	0	0	0	140	12
481	2013	90	1	0	0	12	1	2	476	NULL	NULL	NULL	NULL	NULL	6	2	1.1	0	NULL	0	2	NULL	NULL	NULL	1	3	3	0	0	0	1	0	0	0	0	0	0	0	0	0	0	0	0	1	24	4
482	2013	37	0	0	0	12	0	NULL	NULL	0	0	1	1	NULL	6	1	0.8	0	2	0	NULL	0	0	NULL	NULL	NULL	1	0	0	0	0	0	0	0	0	0	0	0	0	0	0	0	0	0	142	49
483	2013	28	1	1	0	6	0	0	2735	1	1	1	1	1	4	4	12	0	3	0	0	0	0	3	0	0	2	0	0	0	1	1	0	1	1	0	0	0	0	0	0	0	0	1	44	40
484	2013	62	1	0	0	12	0	0	533	1	1	1	1	1	4	4	7	0	12	0	2	0	0	30	1	1	3	0	0	0	1	0	1	1	0	0	0	0	0	0	0	0	0	1	39	27
485	2013	66	1	1	1	36	2	2	NULL	2	2	1	1	1	6	3	3	1	2	0	0	0	0	24	1	2	3	NULL	0	0	0	0	0	0	0	0	0	0	0	0	0	0	0	0	142	2
486	2013	66	1	1	0	12	2	0	NULL	2	1	1	1	1	5	4	10	1	7	0	0	0	0	5	0	0	2	0	0	0	1	0	0	0	0	0	0	0	0	0	0	0	0	1	50	50
487	2013	44	0	0	1	24	0	0	373	0	1	1	1	1	4	1	0.5	0	1	0	0	0	0	2	0	0	1	0	0	0	0	0	0	0	0	0	0	0	0	0	0	0	0	0	137	112
488	2013	58	1	0	0	12	2	0	566	2	1	1	1	1	5	4	12	1	NULL	NULL	0	0	0	10	1	3	3	0	0	0	1	0	0	1	0	0	0	0	0	0	0	0	0	1	82	80
489	2013	71	1	1	0	24	2	3	571	0	1	1	1	1	6	2	1.25	NULL	2	0	0	0	0	4	0	0	1	0	0	0	1	0	0	1	0	0	0	0	0	0	0	0	0	0	141	59
490	2013	36	0	0	0	6	2	3	489	2	2	1	1	1	6	4	9	1	10	0	0	0	0	26	1	3	3	0	0	0	1	0	0	1	0	0	0	0	0	0	0	0	0	1	8	8
491	2013	80	0	1	0	12	2	0	1568	2	0	1	1	1	6	2	1.6	1	3	0	0	0	0	NULL	NULL	NULL	2	0	0	0	1	0	0	0	0	0	0	0	0	0	0	0	0	1	17	17
492	2013	72	0	1	1	24	2	3	NULL	0	1	1	1	1	4	4	4.5	0	NULL	0	2	0	NULL	4	0	NULL	2	0	0	0	1	0	0	0	1	0	0	0	0	0	0	0	0	1	59	9
493	2013	69	0	1	0	80	1	2	502	NULL	NULL	1	1	1	1	3	2.95	1	8	0	0	0	0	NULL	NULL	NULL	2	0	0	0	1	0	0	0	0	0	0	0	0	0	0	0	0	1	15	2
494	2013	71	1	0	0	12	1	0	418	0	1	1	1	1	1	4	7	1	20	0	0	0	0	15	1	1	3	0	0	0	1	0	0	0	0	0	0	0	0	1	0	0	0	1	28	25
495	2013	79	0	1	0	1	1	0	NULL	0	1	1	1	1	1	3	4	0	1	0	0	0	0	1	0	0	2	0	0	0	1	0	0	0	0	0	0	0	0	0	0	0	0	1	27	13
496	2013	46	0	1	0	12	1	3	577	0	2	1	1	1	6	3	2.5	1	NULL	0	2	NULL	NULL	3	0	0	2	0	0	0	0	0	0	0	0	0	0	0	0	0	0	0	0	0	133	52
497	2013	58	1	1	1	12	2	3	2396	0	2	1	1	1	6	NULL	NULL	NULL	NULL	NULL	NULL	NULL	NULL	1	1	1	4	1	0	0	1	0	0	0	0	0	0	0	0	0	0	0	0	1	5	4
498	2013	40	0	1	0	12	2	0	465	0	1	1	1	1	6	4	6	1	1	0	0	0	0	4	0	0	2	1	0	0	1	0	0	1	0	0	0	0	0	0	0	0	0	1	14	14
499	2013	57	1	0	NULL	12	1	1	722	3	2	1	1	0	4	4	8	1	1	0	0	0	0	10	0	0	2	1	0	0	1	0	0	0	0	0	0	0	0	0	0	0	0	1	9	8
500	2013	81	1	1	0	36	NULL	2	1918	NULL	NULL	NULL	NULL	NULL	6	NULL	NULL	NULL	NULL	NULL	NULL	NULL	NULL	NULL	1	3	4	0	0	0	1	0	0	0	0	0	0	0	0	0	0	0	0	1	9	9
501	2013	44	1	0	1	12	1	1	490	NULL	NULL	NULL	NULL	NULL	6	NULL	NULL	NULL	NULL	NULL	NULL	NULL	NULL	NULL	1	3	4	1	0	0	1	1	0	0	0	0	0	0	0	0	0	0	0	1	7	7
502	2013	67	0	0	0	12	1	0	NULL	0	1	1	1	1	1	3	2.8	0	2	0	0	0	0	1	0	0	2	0	0	0	0	0	0	0	0	0	0	0	0	0	0	0	0	0	137	62
503	2013	83	1	0	NULL	12	1	3	523	0	2	1	1	1	6	4	9.5	1	NULL	0	2	0	0	5	1	1	3	0	1	0	1	0	0	0	0	0	0	0	0	0	0	0	0	1	15	15
504	2013	56	1	1	0	36	0	0	344	0	0	NULL	1	1	0	1	0.55	0	1	0	2	0	0	NULL	NULL	NULL	1	0	0	0	0	0	0	0	0	0	0	0	0	0	0	0	0	0	176	45
505	2013	74	1	1	0	24	1	1	805	NULL	NULL	NULL	NULL	NULL	6	NULL	NULL	NULL	NULL	NULL	NULL	NULL	NULL	NULL	1	2	4	0	0	0	1	0	0	0	0	0	0	0	0	0	0	0	0	0	140	7
506	2013	56	0	0	0	3	0	0	NULL	0	1	1	1	0	4	3	2.1	0	1	0	0	0	0	9	0	0	2	0	0	0	0	0	0	0	0	0	0	0	0	0	0	0	0	0	131	23
507	2013	48	0	1	0	6	1	1	436	5	2	1	1	1	1	4	12	1	20	0	0	0	0	8	1	3	4	0	0	0	1	1	0	0	0	0	0	0	0	0	0	0	1	1	19	16
508	2013	52	0	0	0	12	1	1	1720	NULL	NULL	NULL	NULL	NULL	6	NULL	NULL	NULL	NULL	NULL	NULL	NULL	NULL	NULL	NULL	NULL	4	1	0	0	1	0	0	0	0	0	0	0	0	0	0	0	0	1	3	3
509	2013	54	0	1	0	3	0	0	509	0	1	1	1	1	4	4	6.2	1	9	0	0	1	0	24	1	2	3	0	1	0	1	0	0	0	0	0	0	0	0	0	0	0	0	1	14	11
510	2013	39	1	0	0	12	0	0	NULL	5	1	0	0	0	4	3	3.25	1	8	0	0	1	0	5	1	1	3	0	0	0	1	0	0	0	0	0	0	0	0	0	0	0	0	1	64	64
511	2014	72	0	0	0	12	1	0	NULL	NULL	NULL	1	1	1	1	4	11	1	4	0	0	0	0	NULL	NULL	NULL	2	0	0	0	1	0	0	0	0	0	0	0	0	0	0	0	0	1	119	2
512	2014	69	0	1	0	12	1	2	NULL	NULL	NULL	1	1	1	6	4	5	1	NULL	0	2	NULL	NULL	NULL	NULL	NULL	4	0	0	0	0	0	0	0	0	0	0	0	0	0	0	0	0	0	2	2
513	2013	29	0	0	NULL	48	1	3	NULL	0	1	1	1	1	4	1	1	0	1	0	0	0	0	11	1	1	4	0	0	0	1	0	0	0	0	0	0	0	0	0	0	0	0	0	5	5
514	2013	72	0	1	0	5	1	0	NULL	0	0	1	1	1	1	4	8.45	1	4	0	0	0	0	NULL	NULL	NULL	2	0	0	0	1	0	0	0	0	0	0	0	0	0	0	0	0	1	13	13
515	2014	70	0	1	0	108	1	3	5074	NULL	NULL	NULL	NULL	NULL	6	NULL	NULL	NULL	NULL	NULL	NULL	NULL	NULL	13	1	3	4	0	0	0	1	0	0	0	0	0	0	0	0	0	0	0	0	1	14	13
516	2014	15	1	0	0	18	1	0	NULL	0	1	NULL	NULL	1	5	1	0.8	0	3	0	0	0	0	2	0	0	1	0	0	0	0	0	0	0	0	0	0	0	0	0	0	0	0	0	130	49
517	2014	37	0	1	0	48	1	1	4296	NULL	NULL	NULL	NULL	NULL	6	NULL	NULL	NULL	NULL	NULL	NULL	NULL	NULL	NULL	1	3	4	0	0	0	1	0	0	0	0	0	0	0	0	0	0	0	0	1	1	0
518	2014	70	1	0	0	48	1	0	NULL	2	1	1	1	1	6	4	6	1	6	0	0	0	0	3	0	0	2	0	0	0	1	0	0	0	0	0	0	0	0	0	0	0	0	1	16	16
519	2014	36	0	1	0	48	2	0	NULL	1	1	1	1	1	6	2	1.5	0	1	0	0	NULL	NULL	3	0	0	1	0	0	0	0	0	0	0	0	0	0	0	0	0	0	0	0	0	131	35
520	2014	59	1	1	0	48	0	0	409	NULL	NULL	NULL	NULL	NULL	6	NULL	NULL	NULL	NULL	NULL	NULL	NULL	NULL	NULL	NULL	NULL	4	0	0	0	1	0	0	0	0	0	0	0	0	0	0	0	0	1	21	2
521	2014	46	1	1	0	12	0	3	NULL	5	NULL	1	1	1	6	2	1.9	1	1	0	0	0	NULL	2	0	0	4	0	0	0	1	0	0	0	0	0	0	0	0	0	0	0	0	1	91	4
522	2014	70	0	1	0	12	2	1	NULL	2	2	1	1	1	1	1	0.5	1	1	0	0	0	0	55	1	3	4	0	0	0	1	0	1	0	0	0	0	0	0	0	0	0	0	1	22	1
523	2014	72	1	1	0	12	2	1	595	NULL	NULL	NULL	NULL	1	6	4	8	1	8	1	2	NULL	NULL	NULL	1	3	4	1	0	0	1	0	0	0	0	0	0	0	0	0	0	0	0	1	5	5
524	2014	50	0	1	0	18	1	0	613	0	1	1	1	1	6	3	2.4	1	1	0	0	0	0	2	0	0	2	0	0	1	1	0	0	0	0	0	0	0	0	0	0	0	0	1	48	43
525	2014	84	0	0	0	24	1	1	407	0	1	1	1	1	1	4	6	1	1	0	0	0	0	1	0	0	2	0	0	0	1	1	0	0	0	0	0	0	0	0	0	0	0	1	64	60
526	2014	47	0	0	0	18	1	2	3088	0	2	1	1	1	1	3	4	0	5	0	0	0	NULL	17	1	2	3	0	1	1	1	0	0	0	0	0	0	0	0	0	0	0	0	1	21	20
527	2014	36	0	1	NULL	6	1	0	282	2	1	1	1	1	1	3	2.5	1	2	0	0	0	0	2	0	0	2	0	0	1	0	0	0	0	0	0	0	0	0	0	0	0	0	0	130	34
528	2014	74	0	0	0	18	2	0	500	2	1	1	1	1	1	4	8	1	1	0	0	0	0	2	0	0	2	0	0	0	1	0	0	0	0	0	0	0	0	0	0	0	0	1	56	53
529	2014	76	1	0	0	12	1	0	NULL	5	1	1	NULL	1	6	4	7	1	1	0	0	NULL	NULL	11	1	3	3	0	0	0	1	1	0	0	0	0	0	0	0	0	0	0	0	1	15	10
530	2014	40	0	1	0	2	2	0	487	0	0	0	0	1	6	1	0.8	0	1	0	0	0	0	NULL	NULL	NULL	1	0	0	0	0	0	0	0	0	0	0	0	0	0	0	0	0	0	127	65
531	2014	47	1	0	NULL	2	2	0	460	2	1	1	1	1	6	4	15	1	5	1	1	0	0	26	1	2	3	0	0	0	1	1	0	1	0	0	0	0	0	0	0	0	0	1	22	20
532	2014	68	0	0	0	12	2	0	473	2	1	1	1	1	1	1	0.5	1	1	0	0	0	0	2	0	0	1	0	0	0	0	0	0	0	0	0	0	0	0	0	0	0	0	0	129	34
533	2014	52	1	1	0	15	2	0	554	2	2	1	1	1	6	4	6	1	1	0	2	0	0	28	1	2	3	0	0	1	1	0	0	1	0	0	0	0	0	0	0	0	0	1	23	20
534	2014	28	0	1	0	24	2	3	459	0	1	1	1	1	1	4	4.1	0	1	0	0	0	NULL	18	1	1	3	0	0	NULL	1	0	0	0	0	0	0	0	0	0	0	0	0	1	50	50
535	2014	66	1	1	1	12	2	0	441	2	1	1	1	1	1	4	20	1	10	0	1	0	0	17	1	3	3	0	1	0	1	0	0	0	0	0	0	0	0	0	0	0	0	1	11	8
536	2014	83	0	1	1	24	2	2	NULL	0	2	NULL	1	1	4	3	2.5	1	2	0	0	0	0	38	1	2	3	0	0	1	1	1	0	0	0	0	0	0	0	0	0	0	0	0	8	8
537	2014	76	0	0	0	12	2	0	NULL	2	1	1	1	1	2	1	0.7	0	1	0	0	0	0	4	0	0	1	0	0	0	1	0	0	0	0	0	0	0	0	0	0	0	0	1	68	68
538	2014	63	1	1	1	24	0	1	NULL	NULL	NULL	1	1	1	6	4	16.5	1	6	0	0	0	0	NULL	1	3	4	0	0	0	1	0	0	0	0	0	0	0	0	0	0	0	0	1	10	4
539	2014	30	1	1	1	18	2	2	528	2	2	1	1	0	6	4	14	1	1	0	0	0	0	27	1	3	3	0	0	0	1	0	0	1	0	0	0	0	0	0	0	0	0	1	21	19
540	2014	48	0	1	0	12	2	0	NULL	1	1	1	1	1	4	3	2.65	1	4	0	0	0	0	1	0	0	2	0	0	0	0	0	0	0	0	0	0	0	0	0	0	0	0	0	130	4
541	2014	68	1	1	1	3	NULL	0	306	0	2	1	1	1	6	4	45	1	4	1	1	0	0	36	1	2	3	0	0	0	1	0	0	0	1	0	0	0	0	0	0	0	0	1	3	2
542	2014	79	1	0	0	24	0	1	1591	NULL	NULL	NULL	NULL	NULL	6	4	5	NULL	8	NULL	NULL	NULL	NULL	NULL	1	1	3	0	0	0	1	0	0	0	0	0	0	0	0	0	0	0	0	1	2	2
543	2014	6	0	1	0	12	0	1	574	5	2	1	1	1	6	4	13	1	3	0	0	0	0	8	1	1	3	0	0	0	0	0	0	0	0	0	0	0	0	0	0	0	0	0	128	18
544	2014	28	1	1	NULL	12	0	0	623	0	1	1	1	1	6	4	16	1	1	0	2	0	0	7	0	0	2	0	0	0	1	0	0	1	0	0	0	0	0	0	0	0	0	1	49	48
545	2014	25	0	0	0	12	NULL	1	2590	NULL	NULL	NULL	NULL	NULL	6	NULL	NULL	NULL	NULL	NULL	NULL	NULL	NULL	NULL	1	3	4	0	0	0	1	0	0	0	0	0	0	0	0	0	0	0	0	1	3	1
546	2014	69	0	1	0	12	1	0	NULL	0	1	1	1	1	4	4	8	1	1	0	2	0	0	1	1	1	3	0	0	0	1	0	0	0	0	0	0	0	0	0	0	0	0	1	39	39
547	2014	35	0	1	0	36	1	0	497	0	1	1	0	0	1	4	34	NULL	11	1	1	0	NULL	3	1	1	3	0	0	0	1	0	0	0	0	0	0	0	0	0	0	0	0	1	25	19
548	2014	80	1	1	0	9	1	1	512	2	2	1	1	1	1	4	18	1	1	1	1	0	0	14	1	2	3	0	1	1	1	0	0	1	0	0	0	0	0	0	0	0	0	1	37	26
549	2014	54	1	1	1	36	1	2	499	2	2	1	0	1	1	4	65	1	18	0	0	0	0	16	1	3	3	0	0	0	1	0	0	0	0	0	0	0	0	0	0	0	0	1	21	21
550	2014	85	0	1	0	60	1	0	468	0	1	1	0	1	4	4	4.65	1	8	0	0	0	0	3	0	0	2	1	0	0	1	0	0	0	0	0	0	0	0	0	0	0	0	1	68	66
551	2014	49	0	1	0	48	1	0	NULL	0	1	1	0	0	1	1	0.7	0	1	0	0	0	0	4	0	0	1	0	0	0	0	0	0	0	0	0	0	0	0	0	0	0	0	0	129	70
552	2014	79	0	0	0	12	1	1	NULL	0	1	1	0	1	1	2	2	1	2	0	0	0	0	1	0	0	1	0	0	0	0	0	0	0	0	0	0	0	0	0	0	0	0	0	128	10
553	2014	88	1	0	0	12	1	0	510	5	0	1	0	1	4	4	45	1	6	1	1	1	0	NULL	1	1	3	0	0	0	1	0	0	0	0	0	0	0	0	0	0	0	0	1	23	23
554	2014	20	1	0	1	2	1	0	436	0	0	1	1	1	6	4	4.9	0	12	0	0	0	0	NULL	NULL	NULL	2	0	0	0	0	0	0	0	0	0	0	0	0	0	0	0	0	0	10	9
555	2014	56	0	1	0	3	1	0	NULL	1	1	1	1	1	1	3	2.8	1	8	0	0	0	0	2	0	0	2	0	0	0	0	0	0	0	0	0	0	0	0	0	0	0	0	0	127	7
556	2014	85	0	0	0	12	1	0	561	0	1	1	0	1	6	4	6	1	1	1	0	0	0	2	1	1	3	0	0	0	1	0	0	0	0	0	0	0	0	0	0	0	0	0	19	16
557	2014	62	1	1	1	12	1	2	NULL	0	2	1	0	1	4	4	7	1	1	0	0	1	0	10	1	2	3	0	0	0	1	0	0	0	0	0	0	0	0	0	0	0	0	1	11	11
558	2014	51	1	1	1	36	1	1	473	0	2	1	0	1	4	4	5.5	1	1	0	0	0	0	13	1	2	4	0	0	0	1	0	0	0	0	0	0	0	0	0	0	0	0	1	58	1
559	2014	40	1	1	0	12	1	0	NULL	0	0	NULL	NULL	1	1	4	6	0	1	0	2	NULL	NULL	NULL	NULL	NULL	4	0	0	0	1	0	0	0	0	0	0	0	0	0	0	0	0	1	1	0
560	2014	69	1	0	0	3	1	2	717	NULL	NULL	NULL	NULL	NULL	6	NULL	NULL	NULL	NULL	NULL	NULL	NULL	NULL	NULL	1	3	4	1	0	0	1	0	0	0	0	0	0	0	0	0	0	0	0	1	5	5
561	2014	26	1	0	NULL	12	2	1	553	2	1	1	0	0	1	4	4.5	1	4	0	0	0	0	1	0	0	2	0	0	0	0	0	0	0	0	0	0	0	0	0	0	0	0	0	128	2
562	2014	68	1	1	1	120	1	0	394	2	1	1	1	0	6	4	4.2	0	1	0	0	0	0	1	0	0	2	0	0	0	1	0	0	0	0	0	0	0	0	0	0	0	0	1	64	64
563	2014	71	1	1	0	24	1	0	487	2	1	1	1	1	1	4	25	1	5	0	0	0	0	3	0	0	2	0	0	0	0	0	0	0	0	0	0	0	0	0	0	0	0	0	131	4
564	2014	68	1	1	0	12	1	2	541	NULL	NULL	1	1	1	1	4	6	0	NULL	0	2	0	0	NULL	1	3	3	0	0	0	1	0	0	0	0	0	0	0	0	0	0	0	0	1	10	1
565	2014	86	1	1	0	4	1	0	507	0	1	0	0	1	1	4	6	1	10	0	0	0	0	2	0	0	2	0	0	0	1	0	0	0	0	0	0	0	0	0	0	0	0	1	89	89
566	2014	60	1	1	NULL	12	1	2	NULL	NULL	NULL	NULL	NULL	NULL	6	NULL	NULL	NULL	NULL	NULL	NULL	NULL	NULL	NULL	1	3	4	0	0	0	1	0	0	0	0	0	0	0	0	0	0	0	0	1	7	1
567	2014	26	1	1	0	4	1	2	749	0	0	1	1	1	6	4	6	1	NULL	0	2	0	0	NULL	1	3	4	0	0	0	1	0	0	0	0	0	0	0	0	0	0	0	0	1	5	5
568	2014	68	0	1	NULL	5	1	0	479	2	1	1	1	1	1	4	5	1	1	0	0	0	0	11	1	2	3	0	0	1	1	0	0	1	0	0	0	0	0	0	0	0	0	0	8	7
569	2014	56	1	0	1	12	1	1	NULL	NULL	NULL	NULL	NULL	NULL	6	NULL	NULL	NULL	NULL	NULL	NULL	NULL	NULL	NULL	1	3	4	0	0	0	1	0	0	0	0	0	0	0	0	0	0	0	0	1	3	1
570	2014	37	1	1	0	84	1	0	NULL	NULL	NULL	0	NULL	NULL	6	2	1.5	0	NULL	0	2	0	0	NULL	NULL	NULL	1	0	0	0	1	0	0	0	0	0	0	0	0	0	0	0	0	0	129	1
571	2014	49	1	0	NULL	36	1	1	1370	NULL	NULL	NULL	NULL	NULL	6	NULL	NULL	NULL	NULL	NULL	NULL	NULL	NULL	NULL	1	3	4	1	0	0	1	0	0	0	0	0	0	0	0	0	0	0	0	1	42	34
572	2014	78	1	1	1	6	1	0	474	2	1	1	0	1	6	4	4.7	1	5	0	0	0	0	2	0	0	2	0	0	0	1	0	0	0	0	0	0	0	0	0	0	0	0	1	43	43
573	2014	75	1	1	0	36	1	1	801	NULL	NULL	NULL	NULL	NULL	3	NULL	NULL	NULL	NULL	NULL	NULL	NULL	NULL	NULL	1	1	4	0	0	0	1	0	0	0	0	0	0	0	0	0	0	0	0	1	2	1
574	2014	85	1	0	0	1	1	0	416	3	1	1	0	1	4	4	6.5	1	1	1	0	1	0	8	1	1	3	0	0	0	1	0	0	0	0	0	0	0	0	0	0	0	0	1	17	17
575	2014	80	1	1	0	120	NULL	0	562	NULL	NULL	NULL	NULL	NULL	1	4	6	1	10	NULL	NULL	NULL	NULL	NULL	1	3	3	0	0	0	1	0	0	0	0	0	0	0	0	0	0	0	0	1	73	48
576	2014	87	1	0	0	6	1	1	NULL	NULL	NULL	NULL	NULL	NULL	1	1	NULL	NULL	NULL	NULL	NULL	NULL	NULL	NULL	1	1	4	0	0	0	1	0	0	0	0	0	0	0	0	0	0	0	0	1	27	23
577	2014	91	1	0	0	3	1	1	NULL	NULL	NULL	1	1	1	1	3	4	0	4	0	2	NULL	NULL	NULL	1	2	4	0	0	0	1	0	0	0	0	0	0	0	0	0	0	0	0	1	16	15
578	2014	68	0	0	0	36	1	0	526	0	1	1	1	1	1	3	4	1	1	0	0	0	0	3	0	0	2	0	0	0	1	0	0	0	0	0	0	0	0	0	0	0	0	1	96	96
579	2014	64	0	1	0	24	1	2	559	NULL	NULL	1	0	1	4	4	7	1	10	0	2	0	0	NULL	1	3	4	0	0	0	1	0	0	0	0	0	0	0	0	0	0	0	0	1	27	17
580	2014	69	1	1	0	24	1	0	1046	2	1	1	1	1	1	3	2.9	1	3	0	0	0	0	3	0	0	2	0	0	0	1	0	0	0	0	0	0	0	0	0	0	0	0	1	32	30
581	2014	67	0	1	1	120	1	3	NULL	0	1	1	1	1	1	3	2.5	0	3	0	0	0	0	7	0	0	2	0	0	0	1	0	0	0	0	0	0	0	0	0	0	0	0	1	98	64
582	2014	77	1	1	0	24	1	1	NULL	0	1	0	0	1	1	4	23	1	1	0	0	0	0	2	0	0	2	0	0	0	1	0	0	0	0	0	0	0	0	0	0	0	0	1	53	53
583	2014	58	0	0	1	9	1	1	537	2	1	1	1	1	1	3	4	1	1	0	0	0	0	6	1	2	3	0	1	1	1	0	0	0	1	0	0	0	0	0	0	0	0	1	64	61
584	2014	57	0	1	0	6	1	2	375	NULL	NULL	NULL	NULL	NULL	6	NULL	NULL	NULL	NULL	NULL	NULL	NULL	NULL	NULL	1	3	4	0	0	0	1	0	0	0	0	0	0	0	0	0	0	0	0	0	0	0
585	2014	72	0	1	0	3	1	1	603	2	1	1	1	1	1	1	NULL	0	NULL	0	0	0	0	1	0	0	4	0	0	0	1	0	0	0	0	0	0	0	0	0	0	0	0	1	38	29
586	2014	44	1	0	1	6	1	1	409	1	2	1	1	1	6	4	6	1	1	0	0	0	0	26	1	1	3	0	0	1	1	0	1	0	0	0	0	0	0	0	0	0	0	1	48	36
587	2014	67	1	0	1	2	1	0	360	0	1	1	0	1	1	4	6	1	5	0	0	0	0	3	0	0	2	0	0	0	1	0	0	1	0	0	0	0	0	0	0	0	0	1	26	24
588	2014	86	1	0	0	48	1	0	346	0	1	1	1	1	4	4	7	1	1	0	1	0	0	1	1	1	3	1	0	0	1	0	0	0	1	0	0	0	0	0	0	0	0	1	82	36
589	2014	58	0	0	0	48	1	0	365	2	1	1	0	1	1	2	1.2	0	1	0	0	0	0	1	0	0	2	0	0	0	0	0	0	0	0	0	0	0	0	0	0	0	0	0	127	80
590	2014	81	0	1	0	12	1	0	458	0	1	1	1	1	1	4	8	1	1	1	1	0	0	1	0	0	2	0	0	0	1	0	0	0	1	0	0	0	0	0	0	0	0	1	64	58
591	2014	55	1	1	1	18	1	1	519	NULL	NULL	NULL	NULL	NULL	6	NULL	NULL	NULL	NULL	NULL	NULL	NULL	NULL	NULL	NULL	NULL	4	0	0	0	1	0	0	0	0	0	0	0	0	0	0	0	0	1	1	1
592	2014	41	1	0	0	3	1	0	425	0	1	1	1	1	4	3	2.05	1	1	0	0	0	0	NULL	NULL	NULL	2	0	0	0	1	0	0	0	0	0	0	0	0	0	0	0	0	1	15	15
593	2014	76	1	1	1	12	1	2	2794	NULL	NULL	1	1	1	1	3	3.45	1	10	0	0	0	0	NULL	NULL	NULL	4	0	0	0	1	0	0	0	0	0	0	0	0	0	0	0	0	1	2	1
594	2014	68	1	0	0	12	1	3	NULL	0	2	1	1	1	6	4	6.5	1	NULL	0	0	0	0	23	0	0	2	0	0	0	1	0	0	0	0	0	0	0	0	0	0	0	0	1	16	16
595	2014	58	1	0	NULL	12	NULL	0	NULL	0	1	0	0	1	1	4	10	1	1	0	0	0	0	4	1	2	3	0	0	0	1	1	0	0	0	0	0	0	0	0	0	0	0	1	27	22
596	2014	38	1	1	1	4	1	2	471	0	2	1	1	1	4	4	40	1	10	1	1	1	0	16	1	2	3	0	0	1	1	0	0	1	0	0	0	0	0	1	0	0	0	0	122	64
597	2014	75	1	1	0	6	1	0	464	2	1	1	0	1	1	4	14	1	6	1	0	0	0	10	1	2	3	1	0	0	1	0	0	1	0	0	0	0	0	0	0	0	0	1	14	9
598	2014	67	0	0	0	8	1	3	NULL	0	1	1	1	1	1	4	7.05	1	11	0	0	0	0	1	1	1	3	0	0	0	1	0	0	1	0	0	0	0	0	0	0	0	0	1	29	29
599	2014	85	0	0	0	60	1	0	482	0	1	1	0	1	1	2	1.8	0	2	0	0	0	0	2	0	0	1	0	0	0	1	0	0	0	0	0	0	0	0	0	0	0	0	1	84	63
600	2014	29	0	1	0	2	1	0	NULL	0	0	1	1	1	1	2	1.5	0	1	0	0	0	0	NULL	NULL	NULL	1	0	0	0	0	0	0	0	0	0	0	0	0	0	0	0	0	0	123	0
601	2014	15	1	0	0	60	1	0	NULL	NULL	NULL	1	1	1	3	1	1	0	NULL	0	0	0	0	NULL	NULL	NULL	1	0	0	0	1	0	0	0	0	0	0	0	0	0	0	0	0	1	106	3
602	2014	76	1	1	0	12	1	0	429	2	1	1	0	1	1	4	17	1	1	0	0	0	0	3	0	0	2	0	0	1	1	0	0	1	0	0	0	0	0	0	0	0	0	1	80	61
603	2014	54	0	1	0	12	1	0	412	0	0	1	1	1	1	1	NULL	0	NULL	0	0	0	0	NULL	NULL	NULL	1	0	0	0	1	0	0	0	0	0	0	0	0	0	0	0	0	1	27	14
604	2014	56	1	0	1	3	1	1	6396	NULL	NULL	1	1	1	6	1	6	1	1	0	0	0	0	9	1	3	4	0	0	0	1	0	0	0	0	0	0	0	0	0	0	0	0	1	20	20
605	2014	62	1	0	NULL	8	1	2	1633	3	2	1	0	1	6	4	30	1	7	0	0	0	0	15	1	3	3	0	0	0	1	0	0	0	0	0	0	0	0	0	0	0	0	1	10	10
606	2014	60	0	0	0	3	1	0	NULL	2	1	1	0	1	1	3	3.9	0	2	1	1	0	0	6	0	0	2	0	0	0	0	0	0	0	0	0	0	0	0	0	0	0	0	0	122	63
607	2014	54	0	1	1	36	1	3	422	3	1	1	1	1	6	4	10	1	10	1	1	1	0	2	1	2	3	0	0	0	1	0	0	0	1	0	0	0	0	0	0	0	0	1	13	13
608	2014	69	1	0	NULL	3	1	2	NULL	NULL	NULL	NULL	NULL	NULL	6	NULL	NULL	NULL	NULL	NULL	NULL	NULL	NULL	NULL	1	3	4	0	0	0	1	0	0	0	0	0	0	0	0	0	0	0	0	1	4	3
609	2014	78	0	0	0	3	1	1	514	0	2	1	0	1	4	4	12	1	1	0	0	0	0	20	0	0	2	0	0	0	1	0	0	0	0	0	0	0	0	0	0	0	0	1	10	10
610	2014	73	1	1	0	12	1	1	457	2	2	1	0	1	4	4	13	1	1	1	1	0	0	15	1	2	3	1	0	0	1	0	0	1	1	0	0	0	0	0	0	0	0	1	26	18
611	2014	74	0	0	0	1	1	0	520	0	1	1	0	0	1	4	4.5	1	1	1	1	0	0	1	1	1	3	0	0	0	1	0	0	0	0	0	0	0	0	0	0	0	0	1	25	25
612	2014	70	0	1	0	18	1	0	514	0	1	1	1	1	1	4	6.5	1	10	0	0	0	0	2	0	0	2	0	0	0	1	0	1	0	0	0	0	0	0	0	0	0	0	0	29	26
613	2014	67	1	1	0	5	1	0	618	0	1	1	1	1	1	NULL	3.5	1	4	0	0	0	NULL	3	0	0	2	0	0	0	1	0	0	0	0	0	0	0	0	0	0	0	0	1	78	78
614	2014	62	1	0	0	4	1	2	421	2	2	1	1	1	1	2	1.5	0	2	1	1	0	0	14	1	3	3	NULL	NULL	1	1	0	1	0	0	1	0	0	0	0	1	0	0	1	63	62
615	2014	65	0	0	0	12	1	0	506	2	1	1	1	1	1	3	3.8	0	1	1	0	1	0	13	1	2	3	0	0	1	1	0	0	1	0	0	0	0	0	0	0	0	0	1	26	23
616	2014	47	0	0	0	6	1	0	487	NULL	1	1	0	1	1	4	5.6	1	1	1	0	0	0	11	1	2	3	0	0	1	1	0	0	0	0	0	0	0	0	0	0	0	1	1	41	38
617	2014	65	1	0	1	12	NULL	0	481	5	2	1	1	1	1	4	10.9	0	6	0	0	0	0	32	1	3	3	0	0	0	1	0	0	0	0	0	0	0	0	0	0	0	1	1	25	22
618	2014	55	0	1	0	60	1	0	455	2	1	1	1	1	6	4	20	0	5	0	0	0	0	1	1	1	3	0	0	0	1	0	0	0	0	0	0	0	0	0	0	0	0	1	42	42
619	2014	47	0	0	0	24	1	0	416	0	0	1	1	1	2	1	NULL	NULL	NULL	NULL	NULL	0	0	NULL	NULL	NULL	1	0	0	0	0	0	0	0	0	0	0	0	0	0	0	0	0	0	122	66
620	2014	57	0	0	0	36	2	0	NULL	0	0	1	1	1	6	1	NULL	NULL	NULL	NULL	NULL	0	0	NULL	NULL	NULL	1	0	0	0	0	0	0	0	0	0	0	0	0	0	0	0	0	0	123	47
621	2014	41	0	1	0	6	1	0	NULL	1	0	1	1	1	1	1	NULL	NULL	NULL	NULL	NULL	0	0	NULL	NULL	NULL	1	0	0	0	0	0	0	0	0	0	0	0	0	0	0	0	0	0	124	0
622	2014	48	1	1	1	18	1	2	899	NULL	NULL	1	1	1	6	3	2.1	1	2	0	0	0	0	NULL	1	3	4	0	0	0	1	0	0	0	0	0	0	0	0	0	0	0	0	1	8	4
623	2014	30	1	0	0	12	2	3	NULL	0	1	1	1	1	6	1	0.9	0	2	0	0	0	0	10	1	2	3	0	0	1	0	0	0	0	0	0	0	0	0	0	0	0	0	0	7	7
624	2014	70	0	0	0	2	1	0	NULL	2	1	1	1	0	2	1	NULL	NULL	NULL	NULL	NULL	0	0	1	0	0	1	0	0	0	0	0	0	0	0	0	0	0	0	0	0	0	0	0	127	89
625	2014	53	1	1	0	12	1	0	344	0	1	1	1	1	2	1	NULL	0	NULL	0	0	0	0	1	0	0	1	0	0	0	0	0	0	0	0	0	0	0	0	0	0	0	0	0	128	68
626	2014	38	0	1	0	18	1	0	NULL	0	0	1	1	1	6	1	NULL	0	NULL	0	0	NULL	NULL	NULL	NULL	NULL	1	0	0	0	0	0	0	0	0	0	0	0	0	0	0	0	0	0	127	55
627	2014	23	1	1	0	4	1	2	486	2	2	1	0	0	4	4	15	1	15	1	1	1	0	21	1	3	3	1	0	0	1	1	0	0	0	0	0	0	0	0	0	0	0	1	5	3
628	2014	61	0	0	0	24	1	0	472	2	1	1	1	1	1	4	4.8	0	6	0	0	0	0	6	0	0	2	0	0	1	1	1	0	1	0	0	0	0	0	0	0	0	0	1	58	54
629	2014	65	1	0	0	24	1	0	678	2	1	1	1	1	1	4	8.5	1	10	0	0	1	0	19	1	3	3	0	0	1	1	1	0	0	1	0	0	0	0	0	0	0	0	1	36	31
630	2014	66	0	0	0	6	1	2	554	2	2	1	1	1	4	4	18	NULL	1	1	0	0	0	6	1	3	3	0	0	0	1	0	0	1	0	0	0	0	0	0	0	0	0	1	14	7
631	2014	64	1	0	0	6	1	2	594	0	2	1	1	1	4	4	12	1	10	1	1	1	0	15	1	3	3	0	0	0	1	0	0	1	0	0	0	0	0	0	0	0	0	1	17	13
632	2014	64	0	0	0	NULL	1	1	683	0	2	1	1	1	1	3	4	1	1	0	0	0	0	2	0	0	2	0	0	0	1	1	0	1	0	0	0	0	0	0	0	0	0	1	37	34
633	2014	50	0	1	0	6	1	0	NULL	0	1	1	1	1	4	2	1.2	0	1	0	0	0	0	2	0	0	1	0	0	0	0	0	0	0	0	0	0	0	0	0	0	0	0	0	122	1
634	2014	80	0	0	0	2	NULL	0	NULL	0	1	NULL	1	1	1	3	4	1	1	0	0	0	0	1	1	1	3	0	0	0	1	0	0	0	0	0	0	0	0	0	0	0	0	1	33	33
635	2014	55	0	0	1	12	1	0	NULL	0	0	1	1	1	1	1	NULL	NULL	NULL	0	0	0	0	NULL	NULL	NULL	1	0	0	0	0	0	0	0	0	0	0	0	0	0	0	0	0	0	130	1
636	2014	45	0	1	0	12	1	3	NULL	0	2	1	1	1	1	4	12	1	7	0	1	0	0	15	1	2	3	0	0	1	1	0	0	0	0	0	0	0	0	0	0	0	0	1	5	5
637	2015	55	1	0	NULL	1	0	0	NULL	0	1	1	0	1	6	4	7	1	3	0	0	0	0	1	0	0	2	0	0	0	0	0	0	0	0	0	0	0	0	0	0	0	0	0	118	2
638	2015	40	1	0	1	36	0	2	1765	NULL	NULL	NULL	NULL	1	6	NULL	NULL	NULL	NULL	0	2	NULL	NULL	NULL	1	3	4	1	0	0	1	0	0	0	0	0	0	0	0	0	0	0	0	1	2	1
639	2015	70	1	0	0	3	0	0	NULL	0	1	1	1	0	0	1	5	0	1	0	0	0	0	3	0	0	1	0	0	0	0	0	0	0	0	0	0	0	0	0	0	0	0	0	116	54
640	2015	78	1	0	0	48	0	0	NULL	0	1	1	0	1	0	1	0.6	0	1	0	0	0	0	2	0	0	1	0	0	0	0	0	0	0	0	0	0	0	0	0	0	0	0	0	114	0
641	2015	53	1	1	0	6	2	1	1987	NULL	NULL	NULL	NULL	NULL	6	NULL	NULL	NULL	NULL	NULL	NULL	NULL	NULL	NULL	1	3	4	0	0	0	1	0	0	0	0	0	0	0	0	0	0	0	0	1	1	1
642	2015	77	1	0	0	5	0	3	NULL	0	2	1	1	1	3	4	20	1	NULL	0	0	0	0	12	1	3	3	0	0	1	1	0	0	0	0	0	0	0	0	0	0	0	0	1	2	2
643	2015	55	1	0	1	48	0	0	416	0	0	1	1	1	6	4	16.5	1	6	0	0	0	0	NULL	NULL	NULL	4	1	0	0	1	0	0	0	0	0	0	0	0	0	0	0	0	1	48	43
644	2015	41	1	0	0	16	0	0	NULL	0	0	1	1	1	0	3	2.6	0	12	0	0	0	0	NULL	NULL	NULL	2	0	0	0	0	0	0	0	0	0	0	0	0	0	0	0	0	0	110	1
645	2015	35	1	0	0	36	0	2	NULL	NULL	NULL	1	1	1	6	3	2.3	0	8	0	0	0	0	NULL	1	3	4	1	0	0	1	0	0	0	0	0	0	0	0	0	0	0	0	1	4	4
646	2015	57	1	1	NULL	4	1	1	NULL	NULL	NULL	NULL	NULL	NULL	6	4	8	1	NULL	0	0	0	0	NULL	1	3	4	0	0	0	1	0	0	0	0	0	0	0	0	0	0	0	0	1	4	3
647	2015	74	0	0	0	7	1	0	NULL	NULL	NULL	1	1	1	1	3	3.8	1	NULL	0	0	0	0	NULL	NULL	NULL	2	0	0	0	1	0	0	0	0	0	0	0	0	0	0	0	0	1	21	0
648	2015	47	0	0	0	36	1	3	355	0	1	1	1	1	6	1	7	0	3	0	0	0	0	2	0	0	1	0	0	0	0	0	0	0	0	0	0	0	0	0	0	0	0	0	2	2
649	2015	84	0	0	0	6	2	0	433	2	1	1	1	1	1	4	13	1	14	0	0	0	0	6	0	0	2	0	0	0	1	0	0	0	1	0	0	0	0	0	0	0	0	1	33	25
650	2015	56	0	1	0	12	2	0	510	2	2	1	1	1	6	4	11	1	5	0	2	0	0	6	0	0	2	0	0	1	1	0	0	1	0	0	0	0	0	0	0	0	0	1	18	16
651	2015	55	0	1	0	24	2	0	NULL	5	1	1	1	1	1	3	3.2	0	1	0	0	0	0	3	0	0	2	0	0	0	0	0	0	0	0	0	0	0	0	0	0	0	0	0	116	2
652	2015	74	1	1	0	24	2	0	694	5	1	1	1	1	1	4	80	0	12	0	0	0	0	5	1	1	4	1	0	1	1	0	0	0	0	0	0	0	0	0	0	0	0	1	22	18
653	2015	71	0	1	0	12	1	3	NULL	2	2	1	1	1	6	2	1.5	0	1	0	0	0	0	NULL	0	0	1	0	0	0	0	0	0	0	0	0	0	0	0	0	0	0	0	0	119	59
654	2015	71	0	0	0	24	1	0	NULL	0	1	1	1	0	1	2	1.9	0	1	0	0	0	0	1	0	0	1	0	0	0	0	0	0	0	0	0	0	0	0	0	0	0	0	0	118	56
655	2015	76	0	0	0	1	2	0	427	0	1	1	1	1	5	3	2.5	1	3	0	0	0	0	37	1	1	3	0	0	0	1	0	0	0	0	0	0	0	0	0	0	0	0	1	31	31
656	2015	63	1	1	NULL	3	2	0	358	1	0	1	1	1	0	1	0.3	0	NULL	0	0	0	0	NULL	NULL	NULL	1	0	0	0	0	0	0	0	0	0	0	0	0	0	0	0	0	0	14	14
657	2015	75	1	0	0	12	2	0	NULL	0	0	1	1	1	2	4	4.1	1	1	0	0	0	0	NULL	NULL	NULL	2	0	0	0	1	0	0	0	0	0	0	0	0	0	0	0	0	1	2	2
658	2015	87	1	1	1	24	2	0	NULL	5	0	1	1	1	1	1	0.45	0	1	0	0	0	0	NULL	NULL	NULL	1	0	0	0	1	0	0	0	0	0	0	0	0	0	0	0	0	1	23	1
659	2015	78	1	1	0	24	2	1	594	2	2	1	1	1	4	4	35	1	13	1	0	0	0	17	1	3	3	0	0	0	1	0	0	0	1	0	0	0	0	0	0	0	0	1	16	12
660	2015	71	0	0	0	24	2	1	636	NULL	NULL	NULL	NULL	NULL	6	NULL	NULL	NULL	NULL	NULL	NULL	NULL	NULL	NULL	1	3	4	0	0	0	1	0	0	0	0	0	0	0	0	0	0	0	0	1	8	6
661	2015	43	0	0	1	96	2	0	380	0	1	1	0	1	1	4	4.8	1	15	0	0	0	0	22	1	1	3	0	0	1	1	0	1	0	1	0	0	0	0	0	0	0	0	1	59	57
662	2015	82	0	1	0	2	NULL	0	NULL	0	1	0	1	0	4	4	7.5	1	1	0	0	0	0	5	0	0	2	0	0	0	1	0	0	0	0	0	0	0	0	0	0	0	0	1	39	39
663	2015	47	1	1	1	12	1	2	NULL	NULL	NULL	NULL	NULL	NULL	1	NULL	NULL	NULL	NULL	NULL	NULL	NULL	NULL	NULL	1	3	4	0	0	0	1	0	0	0	0	0	0	0	0	0	0	0	0	1	20	19
664	2015	81	1	0	1	1	NULL	2	435	NULL	2	NULL	NULL	NULL	6	NULL	NULL	NULL	NULL	NULL	NULL	NULL	NULL	10	1	2	3	0	0	0	1	0	0	0	0	0	0	0	0	0	0	0	0	1	41	41
665	2015	68	1	1	0	24	0	0	451	1	2	1	1	1	6	4	6.3	1	12	0	0	0	0	34	1	2	3	0	0	0	1	0	0	0	0	0	0	0	0	0	0	0	0	1	13	13
666	2015	69	0	0	0	6	0	1	2156	NULL	NULL	NULL	NULL	NULL	6	NULL	NULL	NULL	NULL	NULL	NULL	NULL	NULL	NULL	1	3	4	0	0	0	1	0	0	0	0	0	0	0	0	0	0	0	0	1	5	4
667	2015	67	1	0	0	6	1	0	486	2	1	1	1	1	1	3	31	1	1	0	0	0	0	9	1	1	3	NULL	0	NULL	1	1	0	0	0	0	0	0	0	0	0	0	0	1	31	28
668	2015	63	1	0	0	10	1	2	986	NULL	NULL	NULL	NULL	NULL	6	NULL	NULL	NULL	NULL	NULL	NULL	NULL	NULL	NULL	1	3	4	1	0	0	1	0	0	0	0	0	0	0	0	0	0	0	0	1	7	6
669	2015	61	1	0	NULL	24	1	1	416	0	2	0	1	1	4	4	5.1	1	4	0	0	1	0	16	1	3	4	1	0	0	1	0	0	0	0	0	0	0	0	0	0	0	0	0	56	56
670	2015	51	0	1	0	24	1	0	NULL	0	1	1	1	0	1	1	0.9	0	3	0	0	0	0	2	0	0	1	0	0	0	0	0	0	0	0	0	0	0	0	0	0	0	0	0	114	2
671	2015	63	1	0	1	36	1	2	589	NULL	NULL	NULL	NULL	NULL	1	NULL	NULL	NULL	NULL	NULL	NULL	NULL	NULL	NULL	1	3	4	1	0	0	1	0	0	0	0	0	0	0	0	0	0	0	0	1	34	34
672	2015	69	1	0	0	6	1	3	569	2	2	1	1	1	6	4	22	1	6	0	0	0	0	5	1	2	3	0	0	0	1	0	0	0	0	0	0	0	0	0	0	0	0	1	7	7
673	2015	46	1	0	1	24	1	3	393	1	0	1	1	1	6	2	2	1	15	0	0	0	0	12	0	0	2	0	0	0	0	0	0	0	0	0	0	0	0	0	0	0	0	0	114	47
674	2015	87	0	0	0	NULL	1	2	13976	0	1	1	1	1	4	NULL	NULL	NULL	6	0	0	0	0	2	1	1	3	0	0	0	1	0	0	0	0	0	0	0	0	1	0	0	1	1	2	1
675	2015	77	0	1	0	12	1	3	445	0	2	1	1	1	1	4	4.5	1	1	0	NULL	0	0	9	0	0	2	0	0	0	1	0	0	0	1	0	0	0	0	0	0	0	0	1	40	37
676	2015	69	1	0	0	96	1	1	494	2	1	1	0	1	1	3	4	0	3	0	0	0	0	8	1	3	3	0	0	1	1	0	0	0	1	0	0	0	0	0	0	0	0	1	51	47
677	2015	54	1	0	NULL	72	1	0	843	0	1	1	1	1	4	4	10.9	1	22	1	1	0	1	16	1	1	3	0	0	1	1	0	0	1	0	0	0	0	0	0	0	0	0	1	36	36
678	2015	73	0	0	0	24	1	0	530	0	1	1	0	1	1	NULL	8.5	1	1	0	0	0	0	14	1	2	3	1	0	1	1	0	0	0	1	0	0	0	0	0	0	0	0	1	31	26
679	2015	48	1	1	1	36	1	1	427	0	2	1	0	0	1	4	4.5	1	1	0	0	0	0	16	1	3	3	0	1	1	1	0	0	0	0	0	0	0	0	0	0	0	0	1	39	26
680	2015	84	0	0	0	12	1	0	343	3	2	0	0	1	1	4	14	1	10	0	0	0	0	23	1	3	3	0	0	0	1	0	0	0	0	0	0	0	0	0	0	0	0	1	11	11
681	2015	80	0	1	0	12	1	2	NULL	0	2	1	0	1	1	4	23	1	10	0	0	0	0	15	1	1	3	0	0	0	1	0	0	0	0	0	0	0	0	0	0	0	0	1	43	43
682	2015	89	1	0	NULL	9	1	2	NULL	NULL	NULL	NULL	NULL	NULL	6	NULL	NULL	NULL	NULL	NULL	NULL	NULL	NULL	NULL	1	3	4	0	0	0	1	0	0	0	0	0	0	0	0	0	0	0	0	1	4	1
683	2015	46	1	0	NULL	NULL	1	1	548	0	2	1	1	1	1	4	25	1	10	1	0	0	0	27	1	3	4	0	0	0	1	0	0	0	0	0	0	0	0	0	0	0	0	1	17	17
684	2015	58	0	0	0	48	1	0	NULL	0	0	1	1	1	6	3	2.5	1	1	0	0	0	0	NULL	NULL	NULL	4	0	0	0	1	0	0	0	0	0	0	0	0	0	0	0	0	0	4	4
685	2015	71	0	1	0	6	1	1	NULL	0	2	NULL	NULL	1	6	4	4.8	1	4	0	0	0	0	18	1	2	3	0	0	0	0	0	0	0	0	0	0	0	0	0	0	0	0	0	117	7
686	2015	57	0	1	1	12	1	0	399	0	1	1	1	1	1	4	6.25	1	10	0	0	0	0	19	1	1	3	0	0	1	0	0	0	0	0	0	0	0	0	0	0	0	0	0	116	82
687	2015	64	0	1	0	24	1	0	467	0	1	1	1	1	1	1	0.9	1	1	0	0	0	0	2	0	0	1	0	0	0	0	0	0	0	0	0	0	0	0	0	0	0	0	0	113	52
688	2015	21	1	0	0	8	1	1	386	0	1	0	1	0	6	3	3	0	1	0	2	0	0	14	1	2	3	0	0	1	0	0	0	0	0	0	0	0	0	0	0	0	0	0	114	83
689	2015	12	0	0	0	12	1	3	451	0	1	1	1	1	5	NULL	1.5	0	1	0	0	0	0	12	1	1	3	0	0	1	0	0	0	0	0	0	0	0	0	0	0	0	0	0	92	92
690	2015	63	1	1	1	12	1	0	NULL	0	1	1	NULL	1	1	4	9	1	14	0	0	0	0	2	1	1	3	0	0	0	1	0	0	0	0	0	0	0	0	0	0	0	0	1	19	19
691	2015	87	0	0	1	8	1	0	414	2	1	1	1	1	4	4	8.3	1	NULL	0	0	0	0	5	0	0	2	0	0	0	0	0	0	0	0	0	0	0	0	0	0	0	0	0	108	25
692	2015	75	0	0	0	7	1	1	NULL	0	2	1	1	1	6	4	4.3	1	10	0	NULL	1	0	14	1	3	3	0	0	0	1	0	0	0	0	0	0	0	0	0	0	0	0	1	6	6
693	2015	52	1	1	0	8	1	1	480	0	1	0	0	1	4	4	13	1	45	0	0	1	0	2	1	1	3	0	0	1	0	0	0	0	0	0	0	0	0	0	0	0	0	0	109	70
694	2015	60	0	0	0	36	1	0	NULL	0	1	1	1	1	4	4	18	1	7	0	0	0	0	5	0	0	2	0	0	0	0	0	0	0	0	0	0	0	0	0	0	0	0	0	111	2
695	2015	51	1	1	0	24	1	0	599	0	1	1	1	1	6	4	6	1	3	1	1	0	0	17	1	2	3	1	0	0	1	0	0	0	0	0	0	0	0	0	0	0	0	1	26	24
696	2015	68	1	0	0	12	1	1	588	0	2	1	1	1	1	4	12	1	7	1	1	0	0	47	1	3	3	0	1	0	1	0	0	0	0	0	0	0	0	0	0	0	0	1	15	2
697	2015	52	1	0	0	12	1	2	819	3	0	1	1	1	1	2	2	0	1	0	0	0	0	NULL	NULL	NULL	2	0	0	0	1	0	0	1	0	1	0	0	0	0	0	0	0	1	30	23
698	2015	56	0	0	0	5	1	0	532	NULL	NULL	NULL	NULL	NULL	1	NULL	NULL	NULL	NULL	NULL	NULL	NULL	NULL	NULL	1	3	4	0	0	0	1	0	0	0	0	0	0	0	0	0	0	0	0	1	13	7
699	2015	71	1	1	1	5	1	1	565	NULL	2	NULL	NULL	NULL	6	NULL	NULL	NULL	NULL	NULL	NULL	NULL	NULL	6	1	2	4	0	0	0	1	0	0	0	0	0	0	0	0	0	0	0	0	1	10	6
700	2015	66	0	0	0	4	1	0	535	2	1	0	0	0	6	3	4	0	17	0	0	0	0	10	1	2	3	0	0	0	1	0	0	0	0	0	0	0	0	0	0	0	0	1	20	17
701	2015	85	1	0	NULL	24	1	0	482	2	1	1	1	1	4	4	12	1	5	0	0	0	0	6	0	0	2	0	0	0	1	0	0	0	0	0	0	0	0	0	0	0	0	1	37	37
702	2015	78	1	0	0	12	1	2	NULL	NULL	NULL	NULL	NULL	NULL	NULL	3	3.2	1	NULL	NULL	NULL	NULL	NULL	NULL	1	3	4	1	0	0	1	0	0	0	0	0	0	0	0	0	0	0	0	1	4	4
703	2015	64	1	1	0	4	1	2	2888	NULL	NULL	NULL	NULL	NULL	6	NULL	NULL	NULL	NULL	NULL	NULL	NULL	NULL	NULL	1	3	4	0	0	0	1	0	0	0	0	0	0	0	0	0	0	0	0	1	1	0
704	2015	49	1	0	0	12	1	2	NULL	NULL	NULL	NULL	NULL	NULL	1	1	0.8	0	NULL	NULL	NULL	NULL	NULL	NULL	1	3	4	0	0	0	1	0	0	0	0	0	0	0	0	0	0	0	0	1	4	1
705	2015	66	0	0	0	3	1	0	NULL	0	1	1	1	1	6	3	2.6	1	5	0	0	0	NULL	6	0	0	2	0	0	0	0	0	0	0	0	0	0	0	0	0	0	0	0	0	110	29
706	2015	66	0	1	0	8	1	0	511	0	1	1	1	1	1	3	3.5	0	10	0	0	0	0	2	0	0	2	0	0	0	0	0	0	0	0	0	0	0	0	0	0	0	0	0	109	18
707	2015	68	0	0	0	12	1	1	NULL	2	2	1	1	1	6	4	10	1	10	0	0	1	0	13	1	3	3	1	0	0	1	0	1	0	0	0	0	0	0	0	0	0	0	1	14	10
708	2015	52	0	1	0	36	1	0	600	0	1	1	1	1	1	4	4.2	1	10	0	1	0	0	8	1	2	3	0	0	1	1	0	0	0	1	0	0	0	0	0	0	0	0	1	30	27
709	2015	88	0	1	0	24	1	2	1218	NULL	NULL	NULL	NULL	NULL	1	NULL	NULL	NULL	NULL	NULL	NULL	NULL	NULL	NULL	1	3	4	0	0	0	1	0	0	0	0	0	0	0	0	0	0	0	0	1	11	4
710	2015	61	1	1	0	48	1	3	1050	NULL	NULL	NULL	NULL	NULL	6	NULL	NULL	NULL	NULL	NULL	NULL	NULL	NULL	NULL	NULL	NULL	4	0	0	0	1	0	0	0	0	0	0	0	0	0	0	0	0	1	4	2
711	2015	82	1	0	0	3	NULL	0	555	0	1	1	1	1	4	1	NULL	0	NULL	0	0	0	0	3	0	0	1	1	0	0	1	0	0	1	1	0	0	0	0	0	0	0	0	1	47	43
712	2015	62	1	0	1	8	1	0	NULL	NULL	NULL	NULL	NULL	NULL	1	NULL	NULL	NULL	NULL	NULL	NULL	NULL	NULL	NULL	NULL	NULL	4	0	0	0	1	0	0	0	0	0	0	0	0	0	0	0	0	1	2	2
713	2015	65	1	0	0	6	1	3	846	0	2	1	1	1	1	4	8.4	1	4	0	NULL	1	0	28	1	3	3	0	0	0	1	0	0	0	0	0	0	0	0	0	0	0	0	1	3	3
714	2015	63	0	1	0	4	1	2	735	NULL	NULL	NULL	NULL	NULL	6	NULL	NULL	NULL	NULL	NULL	NULL	NULL	NULL	NULL	1	3	4	0	0	0	1	0	0	0	0	0	0	0	0	0	0	0	0	1	4	4
715	2015	65	0	1	0	60	1	3	NULL	1	0	1	1	1	6	1	0.5	0	1	0	0	0	0	NULL	NULL	NULL	1	0	0	0	0	0	0	0	0	0	0	0	0	0	0	0	0	0	109	3
716	2015	45	0	1	1	84	1	1	553	0	0	1	1	1	6	1	NULL	0	6	0	0	0	0	NULL	NULL	NULL	4	1	0	0	1	0	0	0	0	0	0	0	0	0	0	0	0	1	10	5
717	2015	73	1	0	0	3	1	3	NULL	0	2	1	1	1	6	4	4.5	1	NULL	0	2	NULL	NULL	3	1	2	3	0	1	0	1	0	0	0	0	0	0	0	0	0	0	0	0	1	5	5
718	2015	72	1	1	0	6	1	2	NULL	NULL	NULL	NULL	NULL	NULL	6	NULL	NULL	NULL	NULL	NULL	NULL	NULL	NULL	NULL	1	3	4	0	0	0	1	0	0	0	0	0	0	0	0	0	0	0	0	1	66	8
719	2015	68	0	0	0	4	1	1	407	2	1	1	1	1	1	4	30	1	1	0	0	0	0	2	0	0	2	0	0	0	1	0	0	0	0	0	0	0	0	0	0	0	0	1	24	24
720	2015	45	0	0	0	120	1	0	NULL	0	0	1	1	1	6	1	NULL	NULL	NULL	0	2	0	0	NULL	NULL	NULL	1	0	0	0	1	0	0	0	0	0	0	0	0	0	0	0	0	1	105	105
721	2015	25	0	0	0	24	0	0	NULL	0	0	1	NULL	0	6	1	NULL	0	NULL	0	2	NULL	NULL	NULL	NULL	NULL	1	0	0	0	0	0	0	0	0	0	0	0	0	0	0	0	0	0	2	1
722	2015	80	1	1	0	12	1	1	NULL	5	0	1	1	1	1	3	4	1	5	0	0	1	0	NULL	NULL	NULL	4	0	0	0	1	0	0	0	0	0	0	0	0	0	0	0	0	1	1	0
723	2015	57	1	1	0	8	0	1	1505	NULL	NULL	NULL	NULL	NULL	6	NULL	NULL	NULL	NULL	NULL	NULL	NULL	NULL	NULL	1	3	4	1	0	0	1	0	0	0	0	0	0	0	0	0	0	0	0	1	5	0
724	2015	36	1	1	0	24	1	3	444	0	2	1	1	1	6	3	3.5	1	3	0	0	0	0	8	1	3	3	0	0	1	1	0	0	1	0	0	0	0	0	0	0	0	0	1	11	3
725	2015	71	1	1	0	10	1	0	NULL	0	1	1	1	1	1	3	4	1	10	0	0	0	0	2	0	0	3	0	0	0	1	0	0	0	0	0	0	0	0	0	0	0	0	1	18	4
726	2015	34	1	1	0	12	1	0	NULL	0	1	1	1	1	1	1	NULL	0	NULL	0	2	0	0	2	0	0	1	0	0	0	0	0	0	0	0	0	0	0	0	0	0	0	0	0	112	8
727	2015	37	1	1	1	48	1	0	534	3	2	1	0	0	6	4	21	1	1	1	0	0	0	21	1	3	4	0	0	0	1	0	0	0	0	0	0	0	0	0	0	0	0	1	4	2
728	2015	78	1	0	0	18	1	0	484	0	1	1	1	1	1	4	4.8	1	18	0	0	0	0	8	1	2	3	0	1	0	1	0	0	0	0	0	0	0	0	0	0	0	0	1	28	5
729	2015	56	1	1	0	6	1	0	1680	2	1	1	1	1	4	4	29	1	13	1	1	0	0	11	1	1	3	NULL	0	1	1	0	0	1	0	0	0	0	0	0	0	0	0	1	32	31
730	2015	56	0	0	0	36	1	3	718	0	2	NULL	NULL	NULL	6	NULL	4.1	NULL	NULL	NULL	NULL	NULL	NULL	NULL	NULL	NULL	4	1	1	0	1	0	0	0	0	0	0	0	0	0	0	0	0	1	16	16
731	2015	74	1	0	0	2	1	0	539	2	1	1	0	1	6	4	7	1	10	1	1	0	0	1	0	0	2	0	0	0	1	0	0	1	1	0	0	0	0	0	0	0	0	1	72	44
732	2015	42	1	0	0	7	1	2	764	2	2	1	0	0	1	4	9	1	1	0	0	0	0	20	1	3	3	0	0	0	1	0	1	1	0	0	0	0	0	0	0	0	0	1	6	4
733	2015	83	0	0	0	12	1	0	NULL	0	1	1	1	1	1	4	10	1	27	0	0	1	0	1	1	2	3	0	0	0	1	0	0	0	0	0	0	0	0	0	0	0	0	1	43	43
734	2015	59	0	1	0	12	1	0	620	0	2	1	1	1	3	4	13.3	1	8	0	0	0	0	13	1	2	3	1	0	0	1	1	0	0	0	0	0	0	0	0	0	0	0	1	14	11
735	2015	56	1	0	1	12	1	0	399	0	1	1	1	1	6	3	4	1	1	0	0	0	0	4	0	0	2	0	0	0	0	0	0	0	0	0	0	0	0	0	0	0	0	0	107	39
736	2015	54	0	0	0	5	1	0	786	0	2	1	1	1	1	4	4.3	1	5	0	0	0	0	13	1	1	3	0	0	1	1	1	0	1	0	0	0	0	0	0	0	0	0	1	58	50
737	2015	37	1	1	1	24	1	2	1063	0	2	1	1	1	1	3	3	1	2	0	0	0	0	4	1	3	3	0	0	0	1	0	0	0	1	0	0	0	0	0	0	0	0	1	10	4
738	2015	35	0	1	1	2	1	3	390	0	2	1	1	1	1	3	4	0	NULL	0	2	NULL	0	11	1	2	3	0	0	1	1	0	0	0	0	0	0	0	0	0	0	0	0	1	52	52
739	2015	74	0	0	0	12	NULL	0	1095	0	1	1	1	1	1	1	NULL	0	1	0	0	0	0	3	0	0	1	0	0	0	1	0	0	0	0	0	0	0	0	0	0	0	0	1	38	36
740	2015	58	0	1	0	48	1	0	387	2	1	1	1	1	4	3	4	0	NULL	0	0	0	0	10	1	1	3	0	0	1	1	1	0	0	0	0	0	0	0	0	0	0	0	1	58	55
741	2015	54	1	1	1	24	1	0	NULL	0	1	1	1	1	1	3	3.2	1	17	0	0	0	0	1	0	0	2	0	0	1	0	0	0	0	0	0	0	0	0	0	0	0	0	0	115	12
742	2015	77	1	1	NULL	12	1	3	356	3	2	1	1	1	1	4	32	1	11	1	1	1	0	7	1	3	3	0	0	0	1	0	0	0	0	0	0	0	0	0	0	0	0	1	12	12
743	2015	64	1	0	1	24	1	0	378	0	1	NULL	1	1	1	4	6	1	NULL	0	0	0	0	2	0	0	2	0	0	0	0	0	0	0	0	0	0	0	0	0	0	0	0	0	115	2
744	2015	57	0	0	0	60	1	3	NULL	2	1	1	1	1	1	1	NULL	0	NULL	0	2	0	0	2	0	0	1	0	0	0	0	0	0	0	0	0	0	0	0	0	0	0	0	0	115	1
745	2015	85	1	1	0	10	1	3	NULL	0	1	1	1	1	6	4	8	1	10	1	1	1	0	4	1	2	3	0	0	0	1	0	0	1	0	0	0	0	0	0	0	0	0	1	63	1
746	2016	50	1	0	1	12	0	0	436	0	1	1	1	0	6	3	3.2	1	10	0	0	0	0	3	1	1	3	0	0	0	1	0	0	0	0	0	0	0	0	0	0	0	0	1	9	9
747	2016	43	0	0	0	48	0	1	4109	0	2	1	0	0	6	2	1.4	0	8	0	1	1	0	50	1	3	3	0	0	0	1	0	0	0	0	0	0	0	0	0	0	0	0	1	40	40
748	2016	39	0	0	0	36	0	0	NULL	0	0	1	1	1	0	2	1.1	0	1	0	0	0	0	NULL	NULL	NULL	1	0	0	0	1	0	0	0	0	0	0	0	0	0	0	0	0	1	72	72
749	2016	41	1	1	0	4	0	1	NULL	5	0	1	NULL	1	6	4	5.3	1	6	0	0	NULL	0	NULL	1	3	4	0	0	0	1	0	0	0	0	0	0	0	0	0	0	0	0	1	1	0
750	2016	65	0	0	0	6	0	2	NULL	NULL	NULL	NULL	NULL	NULL	6	NULL	NULL	NULL	NULL	NULL	NULL	NULL	NULL	NULL	1	3	4	0	0	0	1	0	0	0	0	0	0	0	0	0	0	0	0	1	0	1
751	2016	60	0	0	0	5	0	0	NULL	0	0	1	1	1	6	1	NULL	0	NULL	0	2	0	0	NULL	NULL	NULL	1	0	0	0	0	0	0	0	0	0	0	0	0	0	0	0	0	0	101	2
752	2016	79	0	1	0	5	2	0	NULL	NULL	2	1	1	1	1	4	4.5	1	10	0	0	0	0	1	1	3	3	0	1	0	1	0	0	0	0	0	0	0	0	0	0	0	0	1	10	10
753	2016	77	1	1	0	6	2	0	NULL	0	0	1	1	1	4	4	4.2	1	11	0	0	1	0	NULL	1	1	3	0	0	0	1	0	0	0	0	0	0	0	0	0	0	0	0	1	13	13
754	2016	62	0	1	0	12	NULL	1	NULL	NULL	1	NULL	NULL	NULL	6	NULL	NULL	NULL	NULL	NULL	NULL	NULL	NULL	1	1	3	4	0	0	0	1	0	0	0	0	0	0	0	0	0	0	0	0	1	26	0
755	2016	57	1	1	NULL	12	2	2	NULL	NULL	NULL	NULL	NULL	NULL	6	3	3	1	NULL	NULL	NULL	NULL	NULL	NULL	1	3	3	0	0	0	1	0	0	0	0	0	0	0	0	0	0	0	0	1	13	1
756	2016	35	1	0	NULL	12	2	3	NULL	0	1	1	0	NULL	3	4	6.5	0	5	0	1	0	0	3	0	0	2	0	0	0	0	0	0	0	0	0	0	0	0	0	0	0	0	0	1	1
757	2016	54	0	1	0	12	0	1	793	0	0	NULL	NULL	NULL	6	NULL	NULL	NULL	NULL	NULL	NULL	NULL	NULL	NULL	NULL	NULL	4	1	0	0	1	0	0	0	0	0	0	0	0	0	0	0	0	1	20	19
758	2016	44	1	0	0	72	0	0	NULL	1	1	0	1	1	0	1	NULL	0	NULL	0	0	0	0	2	0	0	1	0	0	0	1	0	0	0	0	0	0	0	0	0	0	0	0	1	54	1
759	2016	61	0	0	0	240	2	0	530	2	1	1	1	1	1	4	5.3	0	NULL	0	0	1	0	2	1	1	3	0	0	0	0	0	0	0	0	0	0	0	0	0	0	0	0	0	107	5
760	2016	59	0	1	1	24	2	1	843	2	0	1	1	1	6	4	5.3	1	15	0	0	NULL	0	NULL	NULL	NULL	4	1	0	0	1	0	0	1	0	0	0	0	0	0	0	0	0	1	6	2
761	2016	71	1	1	0	24	2	0	465	5	1	1	1	1	4	4	42	1	8	1	1	1	0	18	1	3	3	1	0	0	1	0	0	1	0	0	0	0	0	0	0	0	0	1	13	7
762	2016	45	1	0	0	6	0	1	389	1	2	1	1	1	6	4	12	1	NULL	0	2	1	0	1	1	3	3	1	0	0	1	0	1	0	0	0	0	0	0	0	0	0	0	1	20	10
763	2016	87	1	1	0	12	2	2	NULL	NULL	NULL	1	1	1	1	4	4.2	1	2	0	0	0	0	NULL	1	3	4	0	0	0	1	0	0	0	0	0	0	0	0	0	0	0	0	1	6	3
764	2016	39	0	1	0	8	2	0	NULL	1	1	1	1	1	0	2	1.3	0	1	0	0	0	0	2	0	0	1	0	0	0	0	0	0	0	0	0	0	0	0	0	0	0	0	0	98	4
765	2016	53	0	1	0	48	1	0	NULL	5	0	1	1	1	6	4	6.2	1	3	0	0	0	0	NULL	NULL	NULL	2	0	0	0	1	0	0	0	0	0	0	0	0	0	0	0	0	1	63	63
766	2016	63	1	0	1	12	1	0	534	2	1	1	0	1	1	2	1.1	1	1	0	0	0	0	4	0	0	2	0	0	0	0	0	0	0	0	0	0	0	0	0	0	0	0	0	106	42
767	2016	66	0	1	0	12	1	1	414	0	1	1	1	1	1	4	10	1	8	1	0	0	0	1	1	1	3	0	0	0	1	1	0	0	1	0	0	0	0	0	0	0	0	1	63	59
768	2016	64	1	0	1	3	1	1	825	0	2	1	1	1	6	4	30	1	1	0	0	1	0	28	1	3	3	1	0	0	1	0	0	0	0	0	0	0	0	0	0	0	1	1	16	5
769	2015	78	0	1	0	12	1	1	529	NULL	NULL	NULL	NULL	NULL	6	NULL	NULL	NULL	NULL	NULL	NULL	NULL	NULL	NULL	NULL	NULL	4	0	0	0	1	0	0	0	0	0	0	0	0	0	0	0	0	1	7	7
770	2016	80	0	1	0	3	NULL	1	1108	NULL	NULL	NULL	NULL	NULL	6	NULL	NULL	NULL	NULL	NULL	NULL	NULL	NULL	NULL	NULL	NULL	4	0	0	0	1	0	0	0	0	1	0	0	0	0	0	0	0	1	5	4
771	2016	63	1	0	0	12	1	3	684	0	2	1	1	1	4	4	5.4	1	5	0	0	0	0	19	1	3	3	1	0	1	1	0	0	1	0	0	0	0	0	0	0	0	0	1	17	17
772	2016	41	0	1	0	12	1	1	NULL	3	2	1	1	1	4	4	18	1	12	0	0	0	0	16	1	1	3	0	0	0	1	0	0	0	0	0	0	0	0	0	0	0	0	1	45	3
773	2016	56	1	1	1	6	1	0	482	0	1	1	1	1	4	4	6.5	1	7	0	0	0	0	12	1	2	3	0	0	1	1	0	0	0	0	0	0	0	0	0	0	0	0	1	32	32
774	2016	29	1	0	NULL	12	1	0	429	2	1	1	1	1	1	4	5	1	15	0	0	0	0	8	1	2	3	0	0	0	0	0	0	0	0	0	0	0	0	0	0	0	0	0	103	4
775	2016	71	1	1	0	5	2	1	503	2	2	1	1	1	4	4	11	1	1	1	1	0	0	24	1	2	3	0	0	0	0	0	0	0	0	0	0	0	0	0	0	0	0	0	105	41
776	2016	75	0	0	0	3	1	0	NULL	NULL	NULL	NULL	NULL	NULL	6	NULL	NULL	NULL	NULL	NULL	NULL	NULL	NULL	NULL	NULL	NULL	4	0	0	0	1	0	0	0	0	0	0	0	0	0	0	0	0	1	6	5
777	2016	69	1	1	0	7	1	0	385	0	1	1	1	1	4	4	13	1	10	1	0	0	0	5	1	1	3	0	0	0	1	0	0	0	0	0	0	0	0	0	0	0	0	1	24	24
778	2016	60	0	0	0	36	1	2	593	NULL	NULL	NULL	NULL	NULL	6	NULL	NULL	NULL	NULL	NULL	NULL	NULL	NULL	NULL	1	3	4	1	0	0	1	0	0	0	0	0	0	0	0	0	0	0	0	1	4	4
779	2016	90	1	1	0	12	2	0	NULL	NULL	NULL	NULL	NULL	NULL	6	NULL	NULL	NULL	NULL	NULL	NULL	NULL	NULL	NULL	NULL	NULL	4	0	0	0	1	0	0	0	0	0	0	0	0	0	0	0	0	1	6	4
780	2016	81	1	1	0	12	1	3	626	0	1	1	1	1	6	3	3.6	0	6	0	0	0	0	2	0	0	1	0	0	0	1	0	0	0	0	0	0	0	0	0	0	0	0	1	14	14
781	2016	54	1	1	1	4	1	0	566	NULL	NULL	NULL	NULL	NULL	4	4	5	NULL	9	NULL	NULL	NULL	NULL	NULL	NULL	NULL	4	1	0	0	1	0	0	0	0	0	0	0	0	0	0	0	0	1	3	2
782	2016	82	0	1	0	24	1	2	452	NULL	NULL	1	1	1	5	4	5	1	61	0	2	0	0	NULL	1	3	3	0	0	0	1	0	0	0	0	0	0	0	0	0	0	0	0	1	8	1
783	2016	83	0	1	0	2	1	0	482	0	0	1	1	1	1	1	NULL	0	NULL	0	2	0	NULL	NULL	NULL	NULL	1	0	0	0	1	0	0	0	0	0	0	0	0	0	0	0	0	1	2	2
784	2016	51	0	1	1	24	1	3	508	2	1	1	0	1	1	4	6	1	10	0	0	0	0	2	1	1	3	1	1	0	1	0	0	0	1	0	0	0	0	0	0	0	0	1	24	20
785	2016	79	1	1	0	48	1	0	NULL	0	1	1	1	1	1	4	50	1	6	1	1	0	0	1	1	1	3	0	0	0	1	0	0	1	0	0	0	0	0	0	0	0	0	1	16	8
786	2016	79	1	1	0	24	1	0	NULL	5	1	1	0	1	1	4	8	1	5	0	0	1	0	1	1	1	3	0	0	0	1	0	0	0	0	0	0	0	0	0	0	0	0	1	34	34
787	2016	73	1	0	0	4	1	0	527	2	1	1	1	1	1	3	4	1	10	0	0	0	0	3	0	0	2	1	1	0	1	0	0	0	0	0	0	0	0	0	0	0	0	1	51	40
788	2016	82	0	1	0	4	1	0	564	0	1	1	1	1	4	4	24	1	10	0	0	1	0	3	1	1	3	1	0	0	1	0	0	1	0	0	0	0	0	0	0	0	1	1	44	38
789	2016	94	1	0	0	3	1	2	454	3	2	1	1	1	5	4	14.8	1	16	0	0	0	0	1	1	3	4	0	0	0	1	0	0	0	0	0	0	0	0	0	0	0	0	1	12	4
790	2016	74	0	1	0	9	1	1	883	0	1	1	1	1	1	4	13	1	10	0	0	0	0	24	1	1	3	1	0	0	1	1	0	1	0	0	0	0	0	0	0	0	0	0	15	12
791	2016	59	0	0	0	3	1	1	881	5	2	1	1	1	6	4	6	1	NULL	0	0	0	0	10	1	1	3	0	0	1	1	0	0	0	0	0	0	0	0	0	0	0	0	1	10	9
792	2016	55	0	0	0	3	1	0	713	2	0	1	1	1	6	4	50	1	2	0	0	0	0	NULL	NULL	NULL	2	0	0	0	1	0	0	0	0	0	0	0	0	0	0	0	0	1	9	9
793	2016	74	0	1	0	12	1	2	20617	NULL	NULL	1	1	1	6	3	2.8	0	1	0	0	0	0	NULL	1	3	4	0	0	0	1	0	0	0	0	0	0	0	0	0	0	0	0	1	1	1
794	2016	77	1	0	0	24	1	2	NULL	NULL	NULL	NULL	NULL	NULL	6	NULL	NULL	NULL	NULL	NULL	NULL	NULL	NULL	NULL	1	3	NULL	0	0	0	1	0	0	0	0	0	0	0	0	0	0	0	0	1	0	0
795	2016	62	1	1	0	12	1	0	NULL	0	1	1	1	1	1	3	3	1	NULL	0	0	0	0	15	1	1	3	0	0	0	1	0	0	0	0	0	0	0	0	0	0	0	0	1	53	53
796	2016	65	0	0	0	12	1	3	2873	2	1	1	1	1	1	4	13.7	1	4	1	1	0	0	1	1	1	3	1	0	0	1	1	0	1	0	0	0	0	0	0	0	0	0	1	11	11
797	2016	54	1	0	1	3	1	0	461	2	1	1	1	1	1	4	6	0	6	0	0	1	0	1	0	0	3	0	0	1	1	1	0	1	0	0	0	0	0	0	0	0	0	1	57	42
798	2016	45	0	0	0	1	1	0	528	0	1	1	1	1	4	2	1.3	1	10	0	0	0	0	2	0	0	2	0	0	0	1	0	0	0	0	0	0	0	0	0	0	0	1	1	69	66
799	2016	60	0	1	0	24	1	3	NULL	0	1	NULL	NULL	NULL	6	3	22	1	1	0	0	0	0	10	0	0	2	0	0	0	0	0	0	0	0	0	0	0	0	0	0	0	0	0	102	4
800	2016	59	0	0	0	12	1	0	464	0	1	1	1	0	4	3	4	1	2	0	0	0	0	4	0	0	2	0	0	1	0	0	0	0	0	0	0	0	0	0	0	0	0	0	103	4
801	2016	62	1	0	0	60	0	0	509	0	0	0	0	1	6	1	0.4	0	1	0	0	0	0	NULL	NULL	NULL	1	0	0	0	0	0	0	0	0	0	0	0	0	0	0	0	0	0	105	34
802	2016	72	1	0	0	6	1	1	NULL	0	1	NULL	NULL	1	6	4	22	1	12	0	0	0	0	2	1	2	3	1	0	0	1	1	0	0	0	0	0	0	0	0	0	0	0	1	9	7
803	2016	79	1	1	1	2	NULL	2	564	NULL	NULL	NULL	NULL	NULL	6	NULL	NULL	NULL	NULL	NULL	NULL	NULL	NULL	NULL	NULL	NULL	4	0	0	0	1	0	0	0	0	0	0	0	0	0	0	0	0	1	2	2
804	2016	69	0	0	0	24	1	0	575	0	1	1	1	1	1	2	1.2	0	1	0	0	0	0	1	0	0	1	0	0	0	0	0	0	0	0	0	0	0	0	0	0	0	0	0	101	41
805	2016	42	0	0	0	12	1	0	490	1	1	1	1	1	1	4	8	1	8	0	0	0	NULL	16	1	1	3	NULL	NULL	1	1	0	0	0	1	0	0	0	0	0	0	0	0	0	104	78
806	2016	75	1	0	0	12	1	1	795	2	2	1	1	1	6	4	9	1	10	1	1	0	0	29	1	1	3	1	0	1	1	0	0	1	0	0	0	0	0	0	0	0	0	1	23	12
807	2016	8	0	0	0	1	2	0	NULL	1	0	1	1	1	0	1	0.2	0	1	0	0	0	0	NULL	NULL	NULL	1	0	0	0	0	0	0	0	0	0	0	0	0	0	0	0	0	0	105	63
808	2016	68	0	0	0	48	NULL	0	NULL	2	1	1	1	1	1	1	1	0	1	0	0	0	0	4	0	0	1	0	0	0	0	0	0	0	0	0	0	0	0	0	0	0	0	0	96	62
809	2016	79	0	1	0	16	1	0	316	2	1	1	1	0	1	4	4.2	1	10	0	0	0	0	9	0	0	2	0	1	1	1	0	0	0	0	0	0	0	0	0	0	0	0	0	96	66
810	2016	49	1	1	1	60	1	0	412	5	1	1	1	1	1	3	3.3	0	6	0	0	1	0	18	1	1	3	0	0	1	0	0	0	0	0	0	0	0	0	0	0	0	0	0	99	37
811	2016	66	0	0	0	24	1	0	244	0	1	1	0	0	1	4	11	1	8	0	0	0	0	10	1	2	3	1	0	1	0	0	0	1	0	0	0	0	0	0	0	0	0	0	95	75
812	2016	60	0	0	0	48	1	0	563	2	1	1	1	1	1	3	2.6	1	1	0	0	0	0	2	0	0	2	0	0	0	0	0	0	0	0	0	0	0	0	0	0	0	0	0	98	65
813	2016	58	0	1	0	12	1	0	563	0	1	1	1	1	0	1	0.7	0	1	0	0	0	0	1	0	0	1	0	0	0	0	0	0	0	0	0	0	0	0	0	0	0	0	0	98	74
814	2016	44	0	0	0	12	2	0	NULL	0	0	1	1	1	1	1	NULL	0	NULL	0	2	0	0	NULL	NULL	NULL	1	0	0	0	0	0	0	0	0	0	0	0	0	0	0	0	0	0	109	25
815	2016	63	0	1	0	8	2	0	NULL	0	0	NULL	NULL	NULL	1	1	NULL	0	NULL	0	2	NULL	NULL	NULL	NULL	NULL	1	0	0	0	1	0	0	0	0	0	0	0	0	0	0	0	0	0	105	85
816	2016	54	0	0	0	9	2	0	NULL	1	0	NULL	NULL	NULL	6	1	NULL	0	NULL	0	2	0	NULL	NULL	NULL	NULL	1	0	0	0	0	0	0	0	0	0	0	0	0	0	0	0	0	0	105	80
817	2016	50	0	1	0	36	2	0	NULL	NULL	NULL	NULL	NULL	NULL	1	1	NULL	NULL	NULL	NULL	NULL	NULL	NULL	NULL	1	3	4	1	0	0	1	0	0	0	0	0	0	0	0	0	0	0	0	1	37	37
818	2016	65	0	1	0	12	1	1	NULL	NULL	NULL	NULL	NULL	1	6	3	2.1	0	NULL	0	2	NULL	NULL	NULL	1	3	4	0	0	0	1	0	0	0	0	0	0	0	0	0	0	0	0	1	16	1
819	2016	64	1	1	0	6	1	1	439	NULL	NULL	1	1	1	1	4	5.6	1	5	0	0	0	0	NULL	1	1	3	0	0	0	1	0	0	0	0	0	0	0	0	0	0	0	0	1	79	4
820	2016	52	1	1	1	36	1	2	NULL	NULL	NULL	NULL	NULL	NULL	6	4	15	1	NULL	0	2	NULL	NULL	NULL	1	3	4	0	0	0	1	0	0	0	0	0	0	0	0	0	0	0	0	1	6	4
821	2016	36	0	0	NULL	36	1	0	NULL	1	NULL	1	1	1	1	1	0.7	0	1	0	0	0	0	NULL	NULL	NULL	1	0	0	0	0	0	0	0	0	0	0	0	0	0	0	0	0	0	102	29
822	2016	62	1	1	0	120	1	1	NULL	NULL	NULL	NULL	NULL	NULL	6	NULL	NULL	NULL	NULL	NULL	NULL	NULL	NULL	NULL	1	3	4	0	0	0	1	0	0	0	0	0	0	0	0	0	0	0	0	1	6	2
823	2016	72	1	1	0	6	1	0	483	0	0	1	1	1	1	4	4.6	1	10	0	0	0	0	NULL	NULL	NULL	2	1	0	0	1	0	0	0	1	0	0	0	0	0	0	0	0	1	10	8
824	2016	59	0	0	0	36	1	0	NULL	0	1	1	1	1	6	4	4.7	1	NULL	0	0	0	0	2	1	1	3	0	0	0	1	0	0	0	0	0	0	0	0	0	0	0	0	1	45	3
825	2016	68	0	1	0	12	1	1	2286	0	0	1	1	1	1	3	2.5	1	2	0	0	0	0	NULL	NULL	NULL	2	0	0	0	1	0	0	1	0	1	0	0	0	0	0	0	0	1	14	14
826	2016	59	1	1	0	12	1	2	NULL	NULL	NULL	1	1	NULL	1	1	1	0	3	0	2	NULL	NULL	NULL	1	3	3	0	0	0	1	0	0	0	0	0	0	0	0	0	0	0	0	1	4	4
827	2016	57	0	1	1	15	1	1	NULL	NULL	NULL	NULL	NULL	NULL	6	NULL	NULL	NULL	NULL	NULL	NULL	NULL	NULL	NULL	1	3	4	0	0	0	1	0	0	0	0	0	0	0	0	0	0	0	0	1	10	3
828	2016	41	0	1	NULL	48	1	2	614	1	2	1	1	1	6	1	1	1	1	0	0	0	0	20	1	3	3	0	0	1	1	0	0	1	1	0	0	0	0	0	0	0	0	1	32	26
829	2016	68	0	0	0	5	1	3	583	NULL	2	1	1	1	1	3	2.1	1	11	0	0	0	0	8	1	1	3	0	0	1	0	0	0	0	0	0	0	0	0	0	0	0	0	0	104	41
830	2016	53	0	0	0	7	NULL	1	648	0	1	1	0	1	1	4	20	1	20	1	1	0	0	33	1	3	3	0	0	0	1	0	1	0	0	0	0	0	0	0	0	0	0	1	17	15
831	2016	77	0	1	0	36	2	0	506	2	0	1	1	1	1	2	15	0	1	0	0	0	0	NULL	NULL	NULL	1	0	0	0	1	0	0	0	0	0	0	0	0	0	0	0	0	1	67	67
832	2016	70	0	0	0	48	2	0	NULL	2	1	1	1	1	1	1	NULL	0	NULL	0	0	0	0	1	0	0	1	0	0	0	0	0	0	0	0	0	0	0	0	0	0	0	0	0	101	70
833	2016	78	0	1	0	24	2	0	487	2	1	1	1	1	6	3	3.5	0	9	0	0	0	NULL	21	1	2	3	0	0	0	1	0	0	0	0	0	0	0	0	0	0	0	0	1	60	56
834	2016	53	1	0	NULL	12	2	0	NULL	0	0	1	1	1	4	NULL	0.6	0	1	NULL	0	0	NULL	NULL	NULL	NULL	1	0	0	0	0	0	0	0	0	0	0	0	0	0	0	0	0	0	98	38
835	2016	35	1	0	0	48	2	0	NULL	0	1	NULL	NULL	NULL	0	1	1	0	2	0	2	0	0	NULL	0	0	1	0	0	0	0	0	0	0	0	0	0	0	0	0	0	0	0	0	95	67
836	2016	44	0	1	0	12	2	0	590	0	1	1	1	1	4	4	4.4	0	4	0	0	0	0	10	1	1	3	0	0	0	0	0	0	0	0	0	0	0	0	0	0	0	0	0	105	83
837	2016	76	0	0	0	24	1	0	612	0	2	1	0	1	6	4	18	1	10	0	0	0	0	14	0	0	2	0	0	0	1	0	0	1	0	0	0	0	0	0	0	0	0	1	33	15
838	2016	46	0	0	0	7	1	0	426	0	2	0	1	1	1	4	38	1	10	1	0	0	0	11	1	2	3	0	0	1	0	0	0	0	0	0	0	0	0	0	0	0	0	0	96	72
839	2016	64	1	1	1	24	1	2	715	NULL	NULL	NULL	NULL	NULL	1	1	NULL	NULL	NULL	NULL	NULL	NULL	NULL	NULL	1	3	4	0	0	0	1	0	0	0	0	0	0	0	0	0	0	0	0	1	2	5
840	2016	63	0	0	0	2	1	0	159	5	1	1	1	1	6	4	4.5	1	10	0	1	0	0	7	0	0	2	1	1	1	1	0	0	0	0	0	0	1	0	0	0	0	0	1	48	44
841	2016	66	0	1	0	8	NULL	1	585	NULL	NULL	NULL	NULL	NULL	6	NULL	NULL	NULL	NULL	NULL	NULL	NULL	NULL	NULL	1	3	4	0	0	0	1	0	0	0	0	0	0	0	0	0	0	0	0	1	3	1
842	2016	79	1	0	0	60	1	0	NULL	NULL	NULL	1	1	1	5	2	1.7	1	2	0	0	0	0	NULL	NULL	NULL	4	0	0	0	1	0	0	0	0	0	0	0	0	0	0	0	0	1	33	1
843	2016	44	0	1	0	12	1	1	3945	NULL	NULL	NULL	NULL	NULL	6	1	NULL	NULL	NULL	NULL	NULL	NULL	NULL	NULL	1	3	NULL	0	0	0	1	0	0	0	0	0	0	0	0	0	0	0	0	1	4	4
844	2016	70	0	0	0	12	1	0	NULL	2	1	1	1	1	0	3	3.8	1	1	0	0	0	0	1	0	0	2	0	0	0	1	0	0	0	0	0	0	0	0	0	0	0	0	1	74	74
845	2016	63	0	0	0	9	1	1	NULL	0	2	1	0	1	6	4	7.5	1	12	0	0	0	0	7	1	2	3	NULL	NULL	NULL	1	0	0	0	0	0	0	0	0	0	0	0	0	1	11	5
846	2016	79	0	1	0	48	1	2	987	NULL	NULL	NULL	NULL	NULL	1	1	0.7	NULL	NULL	NULL	NULL	NULL	NULL	NULL	1	3	4	0	0	0	1	0	0	0	0	0	0	0	0	0	0	0	0	1	6	4
847	2016	60	1	0	1	12	1	0	437	0	1	0	1	0	4	4	10	1	7	1	0	0	0	4	0	0	2	0	0	0	1	0	0	0	0	0	0	0	0	0	0	0	0	1	43	43
848	2016	63	1	1	0	12	1	3	554	0	2	1	1	1	6	1	5	0	1	0	0	0	0	6	1	2	3	1	0	0	1	0	0	0	0	1	0	0	0	0	0	0	0	1	30	28
849	2016	46	1	1	1	8	1	2	1151	5	2	1	1	1	4	4	18	1	19	1	1	0	0	21	1	3	3	1	0	0	1	0	0	0	1	0	0	0	0	0	0	0	0	1	21	18
850	2016	60	0	0	0	84	1	2	533	0	2	1	1	1	1	2	1.5	0	2	0	0	0	0	13	1	2	3	0	0	0	1	0	0	0	0	0	0	0	0	0	0	0	0	1	31	26
851	2016	83	1	1	0	8	1	1	442	0	1	1	0	1	4	4	24	1	35	0	NULL	0	0	1	0	0	2	0	0	0	1	0	0	0	0	0	0	0	0	0	0	0	0	1	13	13
852	2016	62	1	1	0	12	1	0	NULL	NULL	1	1	1	1	1	3	4	NULL	1	0	0	0	0	8	1	1	3	0	0	0	0	0	0	0	0	0	0	0	0	0	0	0	0	0	98	2
853	2016	58	0	0	0	36	1	0	NULL	0	1	1	1	1	6	2	1.2	0	1	0	0	0	0	3	0	0	1	0	0	0	0	0	0	0	0	0	0	0	0	0	0	0	0	0	98	34
854	2016	96	0	1	0	8	1	2	NULL	NULL	NULL	1	1	1	1	3	3	1	1	0	0	0	NULL	NULL	1	3	4	0	0	0	1	0	0	0	0	0	0	0	0	0	0	0	0	1	2	1
855	2016	88	0	0	0	5	1	0	NULL	2	1	1	1	1	1	3	2.8	1	8	0	NULL	1	0	1	1	2	3	0	0	0	1	0	0	0	0	0	0	0	0	0	0	0	0	1	25	3
856	2016	47	0	0	0	3	1	0	NULL	0	0	0	1	1	1	1	NULL	0	NULL	0	0	0	NULL	NULL	NULL	NULL	1	0	0	0	0	0	0	0	0	0	0	0	0	0	0	0	0	0	118	74
857	2016	22	0	0	NULL	16	1	2	1740	0	2	1	0	1	4	4	30	1	10	1	1	1	0	57	1	3	3	0	0	0	1	0	0	0	0	0	0	0	0	0	0	0	0	1	5	3
858	2016	69	0	1	0	12	1	0	370	0	1	1	0	0	4	4	50	1	6	0	0	0	0	4	0	0	2	0	0	0	0	0	0	0	0	0	0	0	0	0	0	0	0	0	102	10
859	2016	66	0	1	0	8	1	1	493	2	1	1	1	1	1	4	9	1	22	1	1	1	0	11	1	3	3	0	0	0	0	0	0	0	0	0	0	0	0	0	0	0	0	0	102	2
860	2016	65	0	0	0	2	1	0	NULL	0	1	0	1	1	4	1	0.6	0	1	0	0	0	0	3	0	0	1	0	0	0	0	0	0	0	0	0	0	0	0	0	0	0	0	0	103	78
861	2016	65	0	0	0	30	0	1	498	0	1	1	0	1	6	1	NULL	0	NULL	0	0	0	0	2	0	0	1	0	0	0	0	0	0	0	0	0	0	0	0	0	0	0	0	0	96	69
862	2016	68	1	1	1	24	1	0	172	0	1	1	1	1	1	4	20	1	20	0	1	1	0	2	0	0	2	0	0	0	1	0	0	0	1	0	0	0	0	0	0	0	0	0	106	37
863	2016	52	1	1	0	12	1	2	NULL	NULL	NULL	1	1	1	4	2	1.7	0	46	0	0	0	0	NULL	NULL	NULL	4	0	0	0	1	0	0	0	0	0	0	0	0	0	0	0	0	0	3	3
864	2017	27	1	1	0	12	1	3	NULL	0	2	1	1	1	6	NULL	NULL	0	NULL	0	0	0	0	18	1	2	4	0	0	0	1	0	0	0	0	0	0	0	0	0	0	0	0	1	4	4
865	2017	46	1	0	0	24	1	3	483	0	2	1	1	1	1	3	2.5	1	1	0	0	0	0	NULL	NULL	NULL	2	0	0	0	1	0	0	0	0	0	0	0	0	0	0	0	0	1	27	27
866	2017	63	0	0	NULL	6	1	0	NULL	5	0	1	1	1	6	1	NULL	0	NULL	0	2	NULL	NULL	NULL	NULL	NULL	1	0	0	0	1	0	0	0	0	0	0	0	0	0	0	0	0	1	1	1
867	2017	57	0	1	0	24	1	0	456	0	1	1	0	1	6	4	4.8	1	1	0	0	0	0	1	0	0	2	0	0	1	1	0	0	0	0	0	0	0	0	0	0	0	0	1	59	59
868	2017	57	1	0	NULL	48	1	2	192	5	0	1	1	1	6	3	3.1	1	7	0	0	NULL	NULL	NULL	1	3	4	1	0	0	1	0	0	0	0	0	0	0	0	0	0	0	0	0	86	65
869	2017	75	1	0	0	12	NULL	0	460	2	1	1	1	1	6	3	2.2	1	5	0	0	0	NULL	15	1	1	3	0	0	1	0	0	0	0	0	0	0	0	0	0	0	0	0	0	86	62
870	2017	67	1	1	0	12	1	0	524	0	1	1	1	1	1	3	2.6	1	24	0	0	0	0	3	0	NULL	2	0	1	0	1	0	0	0	0	0	0	0	0	0	0	0	0	0	84	60
871	2017	51	0	1	0	24	1	0	NULL	NULL	NULL	NULL	NULL	NULL	6	NULL	NULL	NULL	NULL	NULL	NULL	NULL	NULL	NULL	NULL	NULL	4	0	0	0	1	0	0	0	0	0	0	0	0	0	0	0	0	1	0	0
872	2017	38	0	0	0	6	1	2	1133	NULL	2	NULL	NULL	NULL	6	NULL	NULL	NULL	NULL	NULL	NULL	NULL	NULL	20	1	1	3	0	0	1	1	1	0	1	0	0	0	0	0	0	0	0	0	1	32	28
873	2017	47	0	0	1	12	1	0	473	0	1	0	0	1	1	2	2	0	2	0	0	0	NULL	12	0	0	3	1	0	1	1	0	0	1	0	0	0	1	0	0	0	0	0	1	19	16
874	2017	69	1	0	1	10	1	0	502	0	1	1	1	1	4	4	10	1	20	0	0	1	0	1	1	1	3	0	0	0	1	0	0	0	1	0	0	0	0	0	0	0	0	1	13	7
875	2017	42	1	0	1	2	1	2	1157	NULL	NULL	NULL	NULL	NULL	6	NULL	NULL	NULL	NULL	NULL	NULL	NULL	NULL	NULL	1	3	4	0	0	0	1	0	0	0	0	0	0	0	0	0	0	0	0	1	4	4
876	2017	59	0	0	1	360	2	0	NULL	0	0	0	1	1	1	1	NULL	0	NULL	0	2	0	NULL	NULL	NULL	NULL	1	0	0	0	0	0	0	0	0	0	0	0	0	0	0	0	0	0	84	24
877	2017	70	0	1	0	24	2	0	NULL	2	0	0	1	1	1	1	NULL	0	NULL	0	0	NULL	0	NULL	NULL	NULL	1	0	0	0	0	0	0	0	0	0	0	0	0	0	0	0	0	0	30	30
878	2017	85	0	1	0	12	1	0	NULL	2	1	1	1	0	6	1	0.8	0	1	0	0	0	0	1	0	0	1	0	0	0	1	0	0	0	0	0	0	0	0	0	0	0	0	1	21	21
879	2017	79	0	1	0	12	1	0	506	0	1	1	1	1	1	3	3.1	1	2	0	0	0	0	12	1	2	3	0	0	0	1	0	0	0	1	0	0	0	0	0	0	0	0	1	14	9
880	2017	78	1	0	1	24	NULL	1	375	0	0	1	NULL	1	6	1	0.8	0	1	0	0	0	NULL	7	1	1	3	0	0	0	1	0	0	1	0	0	0	0	0	0	0	0	0	1	35	7
881	2017	56	0	1	0	60	1	3	776	0	2	1	1	1	6	3	25	1	NULL	0	NULL	0	0	14	1	1	3	1	0	0	1	1	0	0	0	0	0	0	0	0	0	0	0	1	12	11
882	2017	58	0	0	0	12	1	3	NULL	0	2	1	1	1	6	NULL	NULL	0	NULL	0	0	0	NULL	15	1	3	3	0	0	0	1	0	0	0	0	1	0	0	0	0	0	0	0	1	4	4
883	2017	61	0	1	0	12	1	1	1389	2	2	1	1	1	4	4	15	1	9	0	0	0	0	10	1	1	3	1	0	0	1	0	1	1	0	0	0	0	0	0	0	0	0	1	12	9
884	2017	74	1	0	0	9	1	0	NULL	2	1	1	1	1	1	3	3.8	1	2	0	0	0	0	3	0	0	2	0	0	0	1	0	0	0	0	0	0	0	0	0	0	0	0	1	21	21
885	2017	55	1	1	0	8	1	3	414	2	2	1	1	1	1	4	15	1	NULL	0	0	0	0	4	0	0	2	1	0	0	1	0	0	0	0	0	0	0	0	0	0	0	0	1	37	37
886	2017	68	0	0	0	7	1	3	538	2	1	1	1	1	1	4	14.9	1	1	0	0	0	0	4	1	2	3	0	0	0	1	1	0	0	0	0	0	0	0	0	0	0	1	1	4	2
887	2017	69	1	0	0	72	1	1	681	1	2	1	1	1	1	4	5	1	NULL	0	0	0	0	9	1	2	3	0	0	0	1	0	0	0	0	0	0	0	0	0	0	0	0	1	17	17
888	2017	80	1	1	1	12	1	0	451	0	1	1	1	1	1	4	7.1	1	6	0	0	0	0	20	1	2	3	0	0	0	1	1	0	1	0	0	0	0	0	0	0	0	0	1	19	17
889	2017	77	0	1	0	12	1	0	NULL	2	1	1	1	1	1	4	4.6	1	2	0	0	0	0	2	0	0	2	0	0	0	0	0	0	0	0	0	0	0	0	0	0	0	0	0	85	24
890	2017	85	1	1	0	2	1	1	365	1	1	1	1	1	6	3	3.5	1	4	0	0	NULL	0	8	1	2	3	0	0	0	1	0	0	0	0	0	0	0	0	0	0	0	0	1	30	31
891	2017	53	0	0	0	36	2	0	NULL	2	1	1	1	1	1	1	NULL	0	NULL	0	0	0	0	2	0	0	1	0	0	0	0	0	0	0	0	0	0	0	0	0	0	0	0	0	85	18
892	2017	70	0	0	0	60	1	0	1395	2	1	1	1	1	6	3	3	1	3	0	0	0	0	2	0	0	2	1	0	0	1	0	0	0	0	0	0	0	0	0	0	0	0	1	63	63
893	2017	36	0	0	0	24	2	0	NULL	5	0	NULL	1	1	1	1	NULL	0	NULL	0	0	0	0	NULL	NULL	NULL	1	0	0	0	0	0	0	0	0	0	0	0	0	0	0	0	0	0	124	95
894	2017	60	0	1	0	3	1	0	455	0	1	0	1	1	1	1	NULL	0	NULL	0	0	0	0	1	0	0	1	0	0	0	1	0	0	0	0	0	0	0	0	0	0	0	0	0	85	56
895	2017	54	0	1	NULL	2	1	0	NULL	0	0	1	1	1	1	1	NULL	0	NULL	0	0	0	0	NULL	NULL	NULL	1	0	0	0	0	0	0	0	0	0	0	0	0	0	0	0	0	0	84	59
896	2017	53	0	0	0	12	1	0	NULL	0	0	1	0	0	1	1	NULL	0	NULL	0	2	0	0	NULL	NULL	NULL	1	0	0	0	0	0	0	0	0	0	0	0	0	0	0	0	0	0	89	27
897	2017	48	0	1	0	12	2	0	NULL	0	0	1	1	1	6	1	NULL	0	NULL	0	0	0	0	NULL	NULL	NULL	1	0	0	0	0	0	0	0	0	0	0	0	0	0	0	0	0	0	87	64
898	2017	68	0	0	0	12	1	0	406	0	1	1	1	1	1	1	NULL	0	NULL	0	2	0	0	4	0	0	1	0	0	0	0	0	0	0	0	0	0	0	0	0	0	0	0	0	89	66
899	2017	43	0	0	1	12	1	0	NULL	2	1	1	1	1	2	1	NULL	0	NULL	0	0	0	0	2	0	0	1	0	0	0	0	0	0	0	0	0	0	0	0	0	0	0	0	0	95	1
900	2017	67	0	1	0	120	1	0	NULL	5	0	NULL	NULL	NULL	1	1	NULL	0	NULL	0	0	0	0	NULL	NULL	NULL	1	0	0	0	0	0	0	0	0	0	0	0	0	0	0	0	0	0	91	1
901	2017	54	0	0	0	1	1	0	NULL	0	1	1	1	1	0	1	NULL	0	NULL	0	0	0	0	3	0	0	1	0	0	0	0	0	0	0	0	0	0	0	0	0	0	0	0	0	89	24
902	2017	76	1	0	0	24	1	1	NULL	0	0	1	1	1	1	1	NULL	0	NULL	0	0	0	0	NULL	NULL	NULL	1	0	0	0	0	0	0	0	0	0	0	0	0	0	0	0	0	0	92	6
903	2017	46	1	0	NULL	30	1	0	NULL	1	0	1	1	1	1	1	NULL	0	NULL	NULL	0	0	0	NULL	NULL	NULL	1	0	0	0	0	0	0	0	0	0	0	0	0	0	0	0	0	0	92	30
904	2017	63	1	1	0	1	0	0	NULL	1	0	1	1	1	0	1	NULL	0	NULL	0	0	0	0	NULL	NULL	NULL	1	0	0	0	0	0	0	0	0	0	0	0	0	0	0	0	0	0	89	62
905	2017	42	0	0	0	12	1	0	1401	NULL	NULL	NULL	NULL	NULL	6	NULL	NULL	NULL	NULL	NULL	NULL	NULL	NULL	NULL	NULL	NULL	4	0	0	0	1	0	0	0	0	0	0	0	0	0	0	0	0	1	4	2
906	2017	57	1	1	0	12	1	0	456	1	1	1	1	0	6	3	3	1	1	0	0	0	0	6	1	2	3	0	0	1	1	1	0	0	0	0	0	0	0	0	0	0	0	1	28	21
907	2017	38	0	1	0	12	1	2	639	2	2	1	0	1	1	4	5.2	1	7	0	0	0	0	1	1	3	4	1	0	0	1	0	0	0	0	0	0	0	0	0	0	0	0	1	17	4
908	2017	65	0	1	0	1	1	0	178	0	2	1	1	1	1	NULL	10	1	4	0	0	NULL	0	6	1	3	3	0	0	0	1	0	0	0	1	0	0	0	0	0	0	0	0	1	36	31
909	2017	45	1	1	1	12	1	0	NULL	2	1	1	0	1	4	4	11	1	15	0	0	0	0	1	0	0	2	0	0	0	0	0	0	0	0	0	0	0	0	0	0	0	0	0	90	4
910	2017	88	0	0	0	3	1	2	NULL	NULL	NULL	NULL	NULL	NULL	NULL	NULL	NULL	NULL	NULL	NULL	NULL	NULL	NULL	NULL	NULL	NULL	4	0	0	0	1	0	0	0	0	0	0	0	0	0	0	0	0	1	10	1
911	2017	70	0	1	0	12	1	2	NULL	NULL	NULL	NULL	NULL	NULL	1	1	0.6	0	NULL	0	0	NULL	NULL	NULL	1	3	4	0	0	0	1	0	0	0	0	0	0	0	0	0	0	0	0	1	6	6
912	2017	56	1	1	1	24	2	0	365	2	2	1	1	0	1	4	5	0	3	0	NULL	0	0	NULL	1	3	3	0	0	1	1	0	0	1	0	0	0	0	0	0	0	0	0	1	43	32
913	2017	41	1	1	NULL	10	2	0	515	0	1	1	1	1	1	1	0.9	1	4	0	0	0	0	25	1	1	3	0	0	0	0	0	0	0	0	0	0	0	0	0	0	0	0	0	85	63
914	2017	37	1	1	1	36	2	0	542	2	1	1	1	1	1	4	5	0	2	0	0	0	0	4	0	0	2	0	0	1	0	0	0	0	0	0	0	0	0	0	0	0	0	0	85	24
915	2017	46	0	0	0	6	NULL	2	1035	NULL	NULL	NULL	NULL	NULL	6	1	1	NULL	1	NULL	NULL	NULL	NULL	NULL	1	3	4	1	0	0	1	0	0	0	0	0	0	0	0	0	0	0	0	1	23	23
916	2017	63	1	0	0	12	1	0	354	0	1	1	0	1	1	4	4.8	0	2	0	0	0	0	1	0	0	2	0	0	0	1	0	0	0	0	0	0	0	0	0	0	0	0	1	42	22
917	2017	50	1	0	0	60	1	1	NULL	NULL	NULL	NULL	NULL	NULL	6	4	7.3	1	21	0	2	NULL	NULL	NULL	1	3	4	0	0	0	1	0	0	0	0	0	0	0	0	0	0	0	0	0	91	2
918	2017	62	1	0	0	24	NULL	0	182	0	1	1	0	1	1	3	2.5	1	4	0	0	0	0	8	1	2	3	0	0	1	1	0	0	1	0	0	0	0	0	0	0	0	0	1	41	35
919	2017	35	0	1	0	8	NULL	1	NULL	NULL	NULL	NULL	NULL	NULL	6	NULL	NULL	NULL	NULL	NULL	NULL	NULL	NULL	NULL	1	3	4	0	0	0	1	0	0	0	0	0	0	0	0	0	0	0	0	1	17	17
920	2017	69	0	1	0	12	1	1	NULL	0	1	1	1	1	1	3	2.2	1	2	0	0	0	0	1	0	0	2	0	0	0	0	0	0	0	0	0	0	0	0	0	0	0	0	0	88	15
921	2017	48	1	1	0	12	1	1	1575	NULL	NULL	NULL	NULL	NULL	1	NULL	NULL	NULL	NULL	NULL	NULL	NULL	NULL	NULL	1	3	4	1	0	0	1	0	0	0	0	0	0	0	0	0	0	0	0	0	0	0
922	2017	67	1	1	1	7	1	0	241	NULL	NULL	NULL	NULL	NULL	6	NULL	NULL	NULL	NULL	NULL	NULL	NULL	NULL	NULL	NULL	NULL	4	0	0	0	1	0	0	0	0	0	0	0	0	0	0	0	0	1	16	16
923	2017	78	0	0	0	24	1	0	422	2	1	1	0	1	1	4	15	1	16	0	0	0	0	1	0	0	2	0	0	0	1	0	0	1	0	0	0	0	0	0	0	0	0	1	52	42
924	2017	74	1	1	0	7	1	2	NULL	0	2	1	0	1	6	2	2	0	1	0	0	0	0	22	0	0	1	0	0	0	0	0	0	0	0	0	0	0	0	0	0	0	0	0	94	1
925	2017	44	1	0	NULL	24	0	0	356	0	1	NULL	NULL	NULL	0	1	0.8	0	2	0	0	0	0	1	0	0	1	0	0	0	0	0	0	0	0	0	0	0	0	0	0	0	0	0	72	71
926	2017	69	1	0	0	2	1	2	5706	2	2	1	1	1	1	4	5	1	2	0	1	0	0	1	1	3	3	0	0	0	1	1	0	0	0	0	0	0	0	1	0	0	0	1	15	9
927	2010	66	0	1	0	24	1	0	171	0	1	1	1	1	6	4	9	0	13	0	0	0	0	2	0	0	2	0	0	1	1	0	0	1	1	0	0	0	0	0	0	0	1	1	54	50
928	2017	48	0	1	0	18	NULL	2	NULL	NULL	NULL	NULL	NULL	NULL	6	NULL	NULL	NULL	NULL	NULL	NULL	NULL	NULL	NULL	1	3	4	0	0	0	1	0	0	0	0	0	0	0	0	0	0	0	0	1	3	1
929	2017	29	1	1	1	5	1	0	NULL	NULL	NULL	NULL	NULL	NULL	6	3	3	0	2	0	2	NULL	NULL	NULL	NULL	NULL	4	0	0	0	1	0	0	0	0	0	0	0	0	0	0	0	0	1	11	11
930	2017	75	0	1	0	8	1	0	514	2	1	1	0	1	3	4	6	1	3	0	0	0	0	2	0	0	2	0	0	0	1	0	0	0	0	0	0	0	0	0	0	0	0	1	76	76
931	2017	56	1	1	0	12	2	0	460	2	0	1	1	1	1	1	NULL	0	NULL	0	0	0	0	NULL	NULL	NULL	1	0	0	0	0	0	0	0	0	0	0	0	0	0	0	0	0	0	87	24
932	2017	44	0	0	0	48	1	0	611	NULL	NULL	1	1	1	1	2	1.9	0	1	0	0	NULL	NULL	NULL	NULL	NULL	4	0	0	0	1	0	0	0	0	0	0	0	0	0	0	0	0	1	4	5
933	2017	59	0	1	0	6	1	2	971	NULL	NULL	NULL	NULL	NULL	5	NULL	NULL	NULL	NULL	NULL	2	NULL	NULL	NULL	1	3	4	0	0	0	1	0	0	0	0	0	0	0	0	0	0	0	0	1	8	1
934	2017	42	0	0	0	6	1	1	404	2	1	1	1	1	4	4	5	1	3	0	0	0	0	3	0	0	2	0	0	0	0	0	0	0	0	0	0	0	0	0	0	0	0	0	72	66
935	2017	41	1	1	NULL	3	1	0	523	0	1	NULL	NULL	NULL	1	4	13	1	12	0	0	0	0	2	0	0	2	0	0	0	0	0	0	0	0	0	0	0	0	0	0	0	0	0	88	49
936	2017	55	0	1	0	6	0	1	456	0	NULL	1	0	1	6	4	50	1	4	0	0	0	0	138	1	2	3	0	0	1	1	0	0	0	0	0	0	0	0	0	0	0	0	0	94	61
937	2017	45	1	0	0	3	0	0	622	1	1	1	1	1	4	3	3.7	1	41	0	0	0	0	6	0	0	2	1	0	0	1	0	0	1	0	0	0	0	0	0	0	0	0	1	17	9
938	2017	51	0	0	0	6	NULL	0	NULL	1	1	1	1	1	6	3	2.5	1	NULL	0	0	0	0	4	0	0	2	0	0	0	0	0	0	0	0	0	0	0	0	0	0	0	0	0	93	68
939	2017	57	1	0	0	12	0	0	NULL	0	1	1	0	1	0	4	7	1	10	0	0	0	0	1	0	0	2	0	0	1	0	0	0	0	0	0	0	0	0	0	0	0	0	0	90	3
940	2017	74	1	0	0	2	0	1	603	0	2	1	0	1	4	4	30	0	8	0	0	0	0	22	1	1	3	0	0	0	1	0	1	0	0	0	0	0	0	0	0	0	0	0	8	6
941	2017	44	1	0	0	2	0	0	523	0	0	1	1	1	6	1	0.9	0	5	0	0	0	0	NULL	NULL	NULL	1	0	0	0	0	0	0	0	0	0	0	0	0	0	0	0	0	0	88	4
942	2017	55	0	0	0	2	0	0	NULL	0	0	1	1	0	0	1	0.5	0	1	0	0	0	0	NULL	NULL	NULL	1	0	0	0	1	0	0	0	0	0	0	0	0	0	0	0	0	1	33	33
943	2017	27	0	0	0	6	0	0	366	0	1	1	1	1	4	4	8.7	1	8	0	0	0	0	4	1	1	3	0	0	0	1	0	0	0	1	0	0	0	0	0	0	0	0	1	32	28
944	2017	50	0	1	0	12	0	2	900	NULL	NULL	NULL	NULL	NULL	6	NULL	NULL	NULL	NULL	NULL	NULL	NULL	NULL	NULL	0	0	4	0	0	0	1	0	0	0	0	0	0	0	0	0	0	0	0	1	0	0
945	2017	49	0	0	0	36	2	0	576	1	1	0	0	1	1	2	1.2	0	2	0	0	0	0	2	0	0	1	0	0	0	0	0	0	0	0	0	0	0	0	0	0	0	0	0	94	1
946	2017	43	0	0	0	36	2	0	576	1	1	1	1	1	1	3	2.5	1	NULL	0	0	0	NULL	2	0	0	2	0	0	0	0	0	0	0	0	0	0	0	0	0	0	0	0	0	3	1
947	2017	74	0	1	0	24	2	0	NULL	NULL	NULL	NULL	NULL	NULL	6	NULL	NULL	NULL	NULL	NULL	NULL	NULL	NULL	NULL	NULL	NULL	4	0	0	0	1	0	0	0	0	0	0	0	0	0	0	0	0	1	3	2
948	2017	30	0	1	0	24	2	1	2440	NULL	NULL	NULL	NULL	NULL	6	NULL	NULL	NULL	NULL	NULL	NULL	NULL	NULL	NULL	1	3	4	0	0	0	1	0	0	0	0	0	0	0	0	0	0	0	0	1	2	2
949	2017	77	0	1	0	6	2	0	NULL	2	1	1	1	1	0	4	10	1	10	0	0	0	0	5	0	0	2	0	0	0	0	0	0	0	0	0	0	0	0	0	0	0	0	0	88	5
950	2017	80	0	0	0	12	2	2	539	NULL	NULL	NULL	NULL	NULL	6	NULL	NULL	NULL	NULL	NULL	NULL	NULL	NULL	NULL	1	3	4	0	0	0	1	0	0	0	0	0	0	0	0	0	0	0	0	1	5	6
951	2017	64	1	0	1	24	2	0	NULL	2	1	1	1	0	6	4	55	1	25	0	0	0	0	17	1	1	3	0	0	0	1	0	0	0	0	0	0	0	0	0	0	0	0	1	4	4
952	2017	67	1	0	0	4	2	0	NULL	1	1	1	1	1	4	4	5	1	10	0	0	0	0	39	1	2	3	0	0	0	1	0	0	0	0	0	0	0	0	0	0	0	0	1	22	18
953	2017	6	1	0	0	6	1	0	NULL	NULL	NULL	NULL	NULL	NULL	1	2	1.5	1	2	0	2	NULL	NULL	NULL	NULL	NULL	4	0	0	0	1	0	0	0	0	0	0	0	0	0	0	0	0	1	95	94
954	2017	52	1	1	0	24	1	1	458	0	1	1	1	1	1	4	13	1	10	0	0	0	0	2	1	3	3	0	0	0	1	0	0	1	0	0	0	0	0	0	0	0	0	1	79	69
955	2018	50	0	1	0	18	1	0	NULL	0	1	1	1	1	4	4	5.8	0	1	0	0	0	0	5	1	1	3	1	0	0	1	0	0	0	0	0	0	0	0	0	0	0	1	0	81	7
956	2017	54	0	1	0	12	1	2	NULL	NULL	NULL	NULL	NULL	NULL	1	1	NULL	NULL	NULL	NULL	NULL	NULL	NULL	NULL	1	3	4	0	0	0	1	0	0	0	0	0	0	0	0	0	0	0	0	1	8	1
957	2018	61	0	0	0	6	1	3	804	0	1	0	1	1	1	4	6	1	5	0	0	0	0	3	1	2	3	1	1	0	1	1	0	1	1	0	0	0	0	0	0	0	0	1	12	15
958	2018	46	0	0	0	24	1	3	1417	0	2	NULL	NULL	NULL	NULL	NULL	NULL	0	NULL	NULL	NULL	NULL	NULL	14	1	3	3	1	0	0	1	1	0	1	0	0	0	0	0	0	0	0	0	1	9	24
959	2018	65	1	0	0	8	NULL	1	NULL	0	2	1	0	1	4	4	17	1	15	0	0	0	0	10	1	2	3	0	0	0	1	1	0	0	0	0	0	0	0	0	0	0	0	1	12	9
960	2018	54	1	1	1	24	1	2	NULL	0	2	1	1	0	1	4	30	1	5	0	0	0	0	22	1	3	3	0	0	0	1	0	0	0	0	0	0	0	0	0	0	0	0	1	6	6
961	2018	53	0	1	0	24	1	0	320	3	0	0	NULL	NULL	6	NULL	NULL	NULL	NULL	NULL	NULL	NULL	NULL	NULL	1	3	4	0	0	0	1	0	0	0	0	0	0	0	0	0	0	0	0	1	11	0
962	2018	77	1	0	0	8	1	2	981	NULL	NULL	NULL	NULL	NULL	6	4	4.2	1	2	NULL	NULL	NULL	NULL	NULL	1	3	4	1	0	0	1	0	0	0	0	0	0	0	0	0	0	0	0	1	1	6
963	2018	58	1	0	0	48	1	0	179	0	0	1	NULL	1	1	4	9	1	15	0	2	NULL	NULL	NULL	NULL	NULL	4	1	0	0	1	0	0	0	0	0	0	0	0	0	0	0	0	1	26	13
964	2018	74	0	1	1	9	1	1	372	0	1	1	0	1	4	4	30	1	1	0	0	0	0	1	0	0	2	0	0	0	1	0	0	0	1	1	0	0	0	0	0	0	0	1	15	12
965	2018	84	0	0	0	12	1	1	445	0	0	1	1	1	6	1	0.7	0	1	0	0	0	0	NULL	NULL	NULL	1	0	0	0	0	0	0	0	0	0	0	0	0	0	0	0	0	0	79	20
966	2018	55	1	0	0	3	1	1	960	2	1	1	1	1	6	3	4	1	4	0	0	0	0	8	1	2	3	0	1	0	1	0	0	0	1	0	0	0	0	0	0	0	0	1	13	5
967	2018	18	0	0	0	18	1	0	NULL	0	0	1	1	0	6	1	0.9	0	1	0	0	0	0	NULL	NULL	NULL	1	0	0	0	0	0	0	0	0	0	0	0	0	0	0	0	0	0	16	16
968	2018	44	1	0	0	12	1	0	NULL	2	1	1	1	0	6	4	65	1	5	0	0	0	0	14	1	1	3	0	0	1	0	0	0	0	0	0	0	0	0	0	0	0	0	0	81	23
969	2018	70	1	1	0	36	1	0	363	2	1	1	1	1	6	4	15	1	6	0	0	0	0	6	1	1	3	0	0	0	1	0	0	1	0	0	0	0	0	0	0	0	0	1	20	7
970	2018	64	1	0	1	12	1	1	2866	2	0	1	1	1	1	4	30	1	9	0	0	0	0	NULL	NULL	NULL	4	1	0	0	1	0	0	0	0	0	0	0	0	0	0	0	0	1	18	15
971	2018	78	1	1	0	18	1	1	408	2	1	1	1	0	6	4	6	1	12	0	0	0	0	1	0	0	3	0	NULL	NULL	1	0	0	1	1	0	0	0	0	0	0	0	0	1	11	14
972	2018	62	0	0	0	36	1	3	177	0	2	NULL	NULL	NULL	6	NULL	NULL	0	NULL	NULL	NULL	NULL	NULL	18	1	2	3	0	0	0	1	0	0	0	0	0	0	0	0	0	0	0	0	0	81	61
973	2018	60	1	0	0	8	1	1	418	0	2	1	1	1	1	4	6	1	NULL	0	1	0	0	11	1	2	3	0	0	0	1	1	0	1	0	0	0	0	0	0	0	0	0	1	27	22
974	2018	77	1	1	0	12	1	3	NULL	2	2	1	1	1	1	4	5	0	1	0	0	0	0	15	1	2	4	0	0	0	1	0	0	0	0	0	0	0	0	0	0	0	0	1	14	0
975	2018	63	1	1	0	24	1	1	NULL	2	1	1	1	1	1	4	9.8	1	13	0	0	0	0	19	1	3	3	0	0	0	1	0	0	0	0	0	0	0	0	0	0	0	0	1	10	14
976	2018	32	0	1	NULL	36	1	0	1220	2	1	1	1	1	1	4	8	1	1	0	0	0	0	5	0	0	2	0	0	0	1	0	0	0	0	0	0	0	0	0	0	0	0	1	51	49
977	2018	60	0	0	0	36	1	0	570	3	2	1	0	1	4	4	12	1	10	0	1	0	0	23	1	2	3	0	0	0	1	0	0	0	0	0	0	0	0	0	0	0	0	1	18	5
978	2018	49	0	1	0	24	1	1	1093	0	0	1	1	1	1	3	2.7	1	5	0	0	NULL	NULL	NULL	NULL	NULL	4	1	0	0	1	0	0	0	0	0	0	0	0	0	0	0	0	1	15	14
979	2018	47	0	0	0	36	1	0	NULL	0	0	1	1	0	0	1	NULL	0	NULL	NULL	0	0	0	NULL	NULL	NULL	1	0	0	0	0	0	0	0	0	0	0	0	0	0	0	0	0	0	76	44
980	2018	68	1	1	0	24	NULL	1	NULL	NULL	NULL	NULL	NULL	NULL	6	NULL	NULL	NULL	NULL	NULL	NULL	NULL	NULL	NULL	1	3	4	0	0	0	1	0	0	0	0	0	0	0	0	0	0	0	0	1	0	0
981	2018	76	0	0	0	3	1	0	NULL	0	1	1	0	1	1	4	4.9	1	11	0	0	0	0	3	1	1	3	0	0	0	1	0	0	0	0	0	0	0	0	0	0	0	0	1	16	16
982	2018	67	1	1	1	24	NULL	1	NULL	NULL	NULL	1	NULL	NULL	6	3	2.4	1	6	0	0	0	0	NULL	1	1	3	NULL	0	0	1	0	0	0	0	0	0	0	0	0	0	0	0	1	28	3
983	2018	64	1	0	0	12	1	0	317	3	0	1	1	0	1	2	1.8	1	7	NULL	0	0	0	NULL	NULL	NULL	2	0	0	0	0	0	0	0	0	0	0	0	0	0	0	0	0	0	78	2
984	2018	64	0	0	0	6	1	3	140	2	2	1	1	1	1	4	5	1	2	0	0	0	0	14	0	0	2	0	0	0	1	0	0	0	1	0	0	0	0	0	0	0	0	1	37	36
985	2018	76	1	0	1	5	1	0	515	0	2	NULL	NULL	NULL	1	3	2.5	1	4	0	0	0	0	12	1	1	3	0	0	0	1	0	1	1	0	0	0	0	0	0	0	0	0	1	31	31
986	2018	69	1	0	0	8	1	0	550	NULL	NULL	NULL	NULL	NULL	1	2	1.1	0	NULL	0	0	NULL	NULL	NULL	NULL	NULL	4	0	0	0	1	0	0	0	0	0	0	0	0	0	0	0	0	1	24	18
987	2018	65	1	1	1	12	NULL	0	NULL	0	1	1	1	1	4	2	2	1	2	0	0	0	0	3	0	0	2	0	0	0	0	0	0	0	0	0	0	0	0	0	0	0	0	0	79	21
988	2018	72	0	0	0	2	1	0	496	0	2	1	1	1	6	4	6	1	8	0	0	0	0	13	1	3	3	0	0	0	1	0	0	1	0	0	0	0	0	0	0	0	0	1	22	11
989	2018	61	1	0	1	24	1	2	NULL	NULL	NULL	NULL	1	1	6	3	2.1	0	8	0	0	0	0	NULL	0	NULL	4	0	0	0	1	0	0	0	0	0	0	0	0	0	0	0	0	1	33	4
990	2018	82	1	1	0	5	1	1	NULL	0	2	1	1	1	1	4	20	1	12	0	0	0	0	15	1	1	3	NULL	NULL	NULL	1	0	0	0	0	0	0	0	0	0	0	0	0	1	18	1
991	2018	48	1	0	1	8	1	0	2994	0	2	1	0	1	6	4	22	1	28	0	1	0	0	1	0	0	2	0	0	0	1	0	0	1	1	0	0	0	0	0	0	0	0	1	16	13
992	2018	66	1	1	0	6	NULL	1	462	0	1	1	1	1	4	2	1.6	0	1	0	0	0	0	19	1	2	3	0	0	0	1	0	0	0	0	0	0	0	0	0	0	0	0	1	30	20
993	2018	60	0	0	0	12	1	1	NULL	0	1	1	1	1	6	4	6	1	2	0	0	0	0	2	0	0	2	0	0	0	1	0	0	0	0	0	0	0	0	0	0	0	0	1	67	67
994	2018	49	1	1	1	36	1	2	NULL	NULL	NULL	NULL	NULL	NULL	6	NULL	NULL	NULL	NULL	NULL	NULL	NULL	NULL	NULL	NULL	NULL	4	0	0	0	1	0	0	0	0	0	0	0	0	0	0	0	0	1	0	0
995	2018	48	1	0	0	6	1	1	637	1	2	1	1	1	1	4	9	1	4	0	0	0	0	12	1	3	3	1	0	0	1	1	0	0	0	0	0	0	0	0	0	0	0	1	38	34
996	2018	54	0	0	0	9	1	2	902	NULL	NULL	NULL	NULL	NULL	6	NULL	NULL	NULL	NULL	NULL	NULL	NULL	NULL	NULL	NULL	NULL	4	1	0	0	1	0	0	0	0	0	0	0	0	0	0	0	0	1	6	2
997	2018	47	0	0	0	24	1	0	NULL	1	1	1	1	1	6	3	2.3	1	15	0	0	0	0	1	0	0	2	0	0	0	0	0	0	0	0	0	0	0	0	0	0	0	0	0	77	33
998	2018	66	1	1	1	16	1	1	407	0	2	NULL	NULL	NULL	1	3	2	0	NULL	0	0	0	0	12	1	3	3	0	0	0	0	0	0	0	0	0	0	0	0	0	0	0	0	0	75	10
999	2018	86	0	0	0	12	1	0	376	0	1	1	0	1	1	3	2	0	2	0	0	0	0	3	0	0	2	0	0	0	0	0	0	0	0	0	0	0	0	0	0	0	0	0	77	53
1000	2018	62	1	1	0	6	1	1	1044	2	2	0	0	1	6	4	10	1	3	0	0	0	0	8	1	2	3	0	0	0	1	0	0	0	1	0	0	0	0	0	0	0	0	1	12	8
1001	2018	64	0	1	0	36	1	0	514	0	1	1	1	1	1	1	0.8	0	4	0	0	0	0	2	0	0	1	0	0	0	0	0	0	0	0	0	0	0	0	0	0	0	0	0	77	11
1002	2018	67	0	1	0	24	1	2	NULL	5	0	1	0	0	6	4	5	1	8	0	2	NULL	NULL	NULL	1	3	4	0	0	0	1	0	0	0	0	0	0	0	0	0	0	0	0	1	4	2
1003	2018	18	1	1	0	12	1	0	3576	NULL	NULL	NULL	NULL	NULL	6	NULL	NULL	NULL	NULL	NULL	NULL	NULL	NULL	NULL	NULL	NULL	4	0	0	0	1	0	0	0	0	0	0	0	0	0	0	0	0	1	6	6
1004	2018	58	0	0	0	60	1	0	NULL	NULL	NULL	NULL	NULL	NULL	6	1	NULL	0	NULL	0	2	NULL	NULL	NULL	NULL	NULL	1	0	0	0	1	0	0	0	0	0	0	0	0	0	0	0	0	1	37	37
1005	2018	78	0	0	0	12	1	1	NULL	0	1	1	1	1	1	2	1.2	1	8	0	0	0	0	1	0	0	2	0	0	0	1	0	0	0	0	0	0	0	0	0	0	0	0	1	37	33
1006	2018	52	1	1	0	4	0	0	NULL	1	0	NULL	NULL	NULL	0	1	NULL	0	NULL	0	2	0	0	NULL	NULL	NULL	1	0	0	0	0	0	0	0	0	0	0	0	0	0	0	0	0	0	75	14
1007	2018	49	1	0	1	24	0	3	NULL	0	1	NULL	NULL	NULL	NULL	1	NULL	0	NULL	0	0	0	0	1	0	0	1	0	0	0	0	0	0	0	0	0	0	0	0	0	0	0	0	0	76	1
1008	2018	39	1	1	0	3	NULL	2	607	NULL	NULL	NULL	NULL	NULL	6	NULL	NULL	NULL	NULL	NULL	NULL	NULL	NULL	NULL	1	3	4	0	0	0	1	0	0	0	0	0	0	0	0	0	0	0	0	1	12	12
1009	2018	39	1	0	1	24	2	0	NULL	2	0	1	1	1	2	1	NULL	0	NULL	0	0	0	0	NULL	NULL	NULL	1	0	0	0	0	0	0	0	0	0	0	0	0	0	0	0	0	0	82	2
1010	2018	18	0	0	0	12	1	0	NULL	5	0	NULL	NULL	NULL	1	1	NULL	0	NULL	0	0	0	0	NULL	NULL	NULL	1	0	0	0	0	0	0	0	0	0	0	0	0	0	0	0	0	0	76	20
1011	2018	68	0	1	0	6	1	0	178	0	1	1	0	1	1	4	18	1	24	0	0	0	0	1	0	0	2	0	0	0	1	0	0	1	0	0	0	0	0	0	0	0	0	1	30	27
1012	2018	58	0	1	0	6	1	0	506	1	1	1	1	1	1	4	7	1	11	0	0	0	0	1	1	1	3	0	0	0	1	0	0	1	0	0	0	0	0	0	0	0	0	1	17	11
1013	2018	52	1	1	0	3	1	2	456	NULL	NULL	1	NULL	NULL	1	4	8.2	1	25	0	0	NULL	NULL	NULL	1	3	4	0	0	0	1	0	0	0	0	0	0	0	0	0	0	0	0	1	7	6
1014	2018	73	0	0	0	12	1	1	162	0	1	0	0	0	1	4	5	1	10	0	0	0	0	1	0	0	2	0	0	0	1	0	0	0	1	0	0	0	0	0	0	0	0	1	19	14
1015	2018	79	0	0	0	24	1	0	197	2	1	1	0	1	1	4	5.4	1	21	0	1	0	0	1	1	1	3	0	0	0	1	0	0	0	1	0	0	0	0	0	0	0	0	1	37	33
1016	2018	70	0	0	0	9	1	0	155	0	1	1	1	0	6	4	23	1	10	0	0	0	0	2	0	0	2	0	0	1	1	0	0	0	1	0	0	0	0	0	0	0	0	1	39	32
1017	2018	52	0	0	0	4	1	3	NULL	0	2	1	1	1	6	3	4	0	2	0	0	0	0	14	0	0	2	0	0	0	0	0	0	0	0	0	0	0	0	0	0	0	0	0	5	5
1018	2018	68	1	1	0	24	1	1	NULL	NULL	NULL	NULL	NULL	NULL	6	3	2.5	1	NULL	NULL	NULL	NULL	NULL	NULL	1	3	4	0	0	0	1	0	0	0	0	0	0	0	0	0	0	0	0	1	2	1
1019	2018	82	1	1	1	36	1	0	436	0	1	1	1	1	6	3	3	1	5	0	0	0	0	18	1	1	3	0	0	0	0	0	0	0	0	0	0	0	0	0	0	0	0	0	74	13
1020	2018	67	0	0	0	1	NULL	2	444	NULL	NULL	NULL	NULL	NULL	6	NULL	NULL	NULL	NULL	NULL	NULL	NULL	NULL	NULL	1	3	4	0	0	0	1	0	0	0	0	0	0	0	0	0	0	0	0	1	8	7
1021	2018	38	1	1	0	4	0	1	495	0	2	1	0	1	6	4	9	1	4	0	0	0	0	15	1	2	3	0	0	0	1	1	0	1	0	0	0	0	0	0	0	0	0	1	20	14
1022	2018	62	0	0	0	48	1	3	NULL	NULL	NULL	NULL	NULL	NULL	6	NULL	NULL	NULL	NULL	NULL	NULL	NULL	NULL	NULL	NULL	NULL	4	0	0	0	1	0	0	0	0	0	0	0	0	0	0	0	0	0	1	1
1023	2018	90	1	1	0	12	1	1	NULL	0	1	1	1	1	1	4	4.2	1	5	0	0	0	0	1	0	0	2	0	0	0	1	0	0	0	0	0	0	0	0	0	0	0	0	1	16	5
1024	2018	48	0	1	0	6	1	0	454	2	1	1	1	1	1	3	2.8	1	4	1	0	0	0	1	0	0	2	0	0	0	0	0	0	0	0	0	0	0	0	0	0	0	0	0	75	2
1025	2018	82	1	1	0	60	1	1	596	2	0	1	1	1	1	4	30	1	20	0	0	0	0	NULL	NULL	NULL	4	0	0	0	1	0	0	0	0	0	0	0	0	0	0	0	0	1	8	3
1026	2018	74	0	1	0	12	1	1	NULL	NULL	NULL	NULL	NULL	NULL	6	NULL	NULL	NULL	NULL	NULL	NULL	NULL	NULL	NULL	NULL	NULL	4	0	0	0	1	0	0	0	0	0	0	0	0	0	0	0	0	1	7	1
1027	2018	70	0	1	0	36	1	1	NULL	NULL	NULL	NULL	NULL	NULL	6	NULL	NULL	NULL	NULL	NULL	NULL	NULL	NULL	NULL	NULL	NULL	4	0	0	0	1	0	0	0	0	0	0	0	0	0	0	0	0	1	8	2
1028	2018	67	0	1	0	15	2	0	NULL	2	1	1	1	1	1	4	6	1	15	0	1	0	0	3	0	0	2	0	0	0	0	0	0	0	0	0	0	0	0	0	0	0	0	0	77	18
1029	2018	61	1	1	1	90	1	0	NULL	0	1	1	1	1	4	4	4.7	1	7	0	0	1	0	3	0	0	2	0	0	0	0	0	0	0	0	0	0	0	0	0	0	0	0	0	72	3
1030	2018	63	0	1	0	24	1	1	762	NULL	NULL	NULL	NULL	NULL	6	NULL	NULL	NULL	NULL	NULL	NULL	NULL	NULL	NULL	NULL	NULL	4	1	0	0	1	0	0	0	0	0	0	0	0	0	0	0	0	1	7	7
1031	2018	74	1	0	0	3	1	3	NULL	0	2	1	1	1	6	3	22	1	2	0	0	0	0	21	1	3	3	0	1	0	0	0	0	0	0	0	0	0	0	0	0	0	0	0	73	1
1032	2018	82	1	1	0	12	1	2	NULL	0	0	1	1	1	6	4	25	1	28	1	0	NULL	0	NULL	NULL	NULL	4	0	0	0	1	0	0	0	0	0	0	0	0	0	0	0	0	1	17	10
1033	2018	75	0	1	0	12	1	1	NULL	NULL	NULL	NULL	NULL	NULL	6	NULL	NULL	NULL	NULL	NULL	NULL	NULL	NULL	NULL	NULL	NULL	4	0	0	0	1	0	0	0	0	0	0	0	0	0	0	0	0	1	5	5
1034	2018	55	0	1	0	24	NULL	2	373	5	2	NULL	NULL	NULL	6	NULL	NULL	NULL	NULL	0	0	NULL	NULL	2	1	3	3	0	0	0	0	0	0	0	0	0	0	0	0	0	0	0	0	0	7	4
1035	2018	80	0	0	0	12	1	0	NULL	0	1	1	0	0	6	3	2	0	1	0	0	0	0	1	1	1	3	0	0	0	0	0	0	0	0	0	0	0	0	0	0	0	0	0	74	13
1036	2018	82	0	1	0	24	1	1	385	3	1	1	1	1	6	4	26	1	4	0	1	0	0	2	0	0	2	0	0	0	1	0	0	0	0	0	0	0	0	0	0	0	0	1	19	2
1037	2018	31	0	1	0	4	2	0	3176	0	0	NULL	NULL	NULL	4	4	6	0	2	1	1	NULL	NULL	NULL	NULL	NULL	4	0	0	0	1	0	0	0	0	0	0	0	0	0	0	0	0	1	11	10
1038	2018	46	1	0	0	4	2	0	382	0	1	1	0	1	6	4	5	1	10	0	1	0	0	5	1	2	3	0	0	0	1	0	0	0	0	0	0	0	0	0	0	0	0	1	54	54
1039	2018	37	1	0	0	5	NULL	1	707	NULL	NULL	NULL	NULL	NULL	6	NULL	NULL	NULL	NULL	NULL	NULL	NULL	NULL	NULL	NULL	NULL	4	1	0	0	1	0	0	0	0	0	0	0	0	0	0	0	0	1	8	7
1040	2018	74	1	1	0	6	1	0	328	0	1	1	1	1	6	4	5	1	15	0	2	0	0	1	0	0	2	0	0	0	1	0	0	0	0	0	0	0	0	0	0	0	0	1	50	50
1041	2018	58	0	1	0	6	0	0	NULL	0	1	1	1	1	4	2	1.8	1	8	0	0	0	0	3	1	1	3	0	0	0	1	0	0	0	0	0	0	0	0	0	0	0	0	1	51	42
1042	2018	62	0	1	0	9	1	0	181	2	1	1	0	0	1	3	3	0	3	0	0	0	0	2	1	1	3	0	0	1	1	0	0	1	0	1	0	0	0	0	0	0	0	1	36	34
1043	2018	55	1	1	0	24	2	0	1614	NULL	NULL	NULL	NULL	NULL	6	NULL	NULL	NULL	NULL	NULL	NULL	NULL	NULL	NULL	NULL	NULL	4	1	0	0	1	0	0	0	0	0	0	0	0	0	0	0	0	1	17	15
1044	2018	65	0	0	0	24	2	1	223	0	1	1	1	1	6	4	16	1	10	0	0	0	0	4	0	0	2	1	0	0	1	1	0	1	0	0	0	0	0	0	0	0	0	0	24	19
1045	2018	69	1	0	0	12	2	2	566	2	2	1	1	1	6	4	13	1	18	0	1	0	0	31	1	2	3	0	0	0	1	0	0	0	0	0	0	0	0	0	0	0	0	1	18	16
1046	2018	38	1	1	1	6	2	0	NULL	NULL	NULL	NULL	NULL	NULL	6	NULL	NULL	NULL	NULL	NULL	NULL	NULL	NULL	NULL	NULL	NULL	4	0	0	0	1	0	0	0	0	0	0	0	0	0	0	0	0	1	2	1
1047	2018	81	1	1	0	12	1	1	397	NULL	NULL	NULL	NULL	NULL	6	NULL	NULL	NULL	NULL	NULL	NULL	NULL	NULL	NULL	NULL	NULL	4	0	0	0	1	0	0	0	0	0	0	0	0	0	0	0	0	1	5	4
1048	2018	53	1	0	0	2	1	0	402	2	1	1	1	1	1	3	2.5	0	2	1	0	0	0	29	1	2	3	0	0	0	0	0	0	0	0	0	0	0	0	0	0	0	0	0	81	1
1049	2018	80	1	1	0	12	2	0	NULL	2	1	1	1	1	0	4	6	1	3	0	0	0	0	3	0	0	2	0	0	0	1	0	0	0	0	0	0	0	0	0	0	0	0	1	16	16
1050	2018	54	1	1	0	3	0	0	NULL	NULL	NULL	1	1	1	5	3	3	0	NULL	0	2	0	0	NULL	NULL	NULL	4	0	0	0	1	0	0	0	0	0	0	0	0	0	0	0	0	1	1	0
1051	2018	50	1	0	0	8	2	0	NULL	NULL	NULL	NULL	NULL	NULL	6	NULL	NULL	NULL	NULL	NULL	NULL	NULL	NULL	NULL	0	0	4	0	0	0	1	0	0	0	0	0	0	0	0	0	0	0	0	1	19	20
1052	2018	78	0	0	0	6	2	0	398	2	1	1	0	0	1	NULL	0.9	0	3	0	0	0	0	3	0	0	1	0	0	0	0	1	0	0	0	0	0	0	0	0	0	0	0	0	71	11
1053	2018	85	0	1	0	3	NULL	2	NULL	NULL	NULL	NULL	NULL	NULL	6	NULL	NULL	NULL	NULL	NULL	NULL	NULL	NULL	NULL	NULL	NULL	4	0	0	0	1	0	0	0	0	0	0	0	0	0	0	0	0	1	0	1
1054	2018	53	1	0	0	12	2	2	217	0	0	1	1	1	4	4	5	1	8	0	0	0	0	NULL	NULL	NULL	2	0	0	0	0	0	0	0	0	0	0	0	0	0	0	0	0	0	78	14
1055	2019	71	1	0	1	18	0	0	NULL	0	0	1	1	1	4	3	3.8	0	4	0	0	0	0	NULL	NULL	NULL	2	0	0	0	0	0	0	0	0	0	0	0	0	0	0	0	0	0	59	32
1056	2019	76	1	1	NULL	12	1	2	NULL	5	0	0	NULL	1	1	3	2.5	0	NULL	NULL	2	NULL	NULL	NULL	NULL	NULL	4	0	0	0	1	0	0	0	0	0	0	0	0	0	0	0	0	1	0	0
1057	2019	43	0	1	NULL	84	0	0	NULL	0	1	1	0	1	4	4	15	1	15	0	1	0	0	3	0	0	2	0	0	0	1	0	0	0	0	0	0	0	0	0	0	0	0	0	62	2
1058	2019	76	1	1	0	12	1	2	504	NULL	NULL	NULL	NULL	NULL	5	NULL	NULL	NULL	NULL	NULL	NULL	NULL	NULL	NULL	NULL	NULL	4	1	0	0	1	0	0	0	0	0	0	0	0	0	0	0	0	1	4	4
1059	2019	69	1	0	NULL	4	1	0	570	1	1	NULL	NULL	NULL	0	4	12	1	15	0	0	0	0	2	0	0	2	0	0	0	1	0	0	0	0	0	0	0	0	0	0	0	0	1	40	40
1060	2019	61	1	1	0	16	1	2	NULL	NULL	NULL	NULL	NULL	NULL	6	NULL	NULL	NULL	NULL	NULL	NULL	NULL	NULL	NULL	NULL	NULL	4	0	0	0	1	0	0	0	0	0	0	0	0	0	0	0	0	1	1	0
1061	2019	74	0	1	0	48	1	1	141	0	1	0	0	1	1	4	8.5	1	10	0	1	0	0	3	0	0	2	0	0	0	1	0	0	0	0	0	0	0	0	0	0	0	0	1	55	55
1062	2019	46	0	0	0	12	1	3	NULL	0	2	1	1	1	1	4	13	1	4	1	0	0	0	10	1	3	3	0	0	0	1	0	0	0	0	0	0	0	0	0	0	0	0	1	5	5
1063	2019	61	0	0	0	12	1	3	564	2	1	NULL	NULL	NULL	1	4	5	0	4	0	0	0	0	3	1	1	3	0	0	0	1	0	0	0	0	0	0	0	0	0	0	0	0	1	37	37
1064	2019	53	1	0	0	10	1	2	297	3	0	NULL	NULL	NULL	5	NULL	NULL	NULL	NULL	0	2	NULL	NULL	1	1	3	4	1	0	0	1	0	0	0	0	0	0	0	0	0	0	0	0	1	11	11
1065	2018	54	0	1	0	12	1	3	176	0	2	1	1	1	4	4	8	1	8	1	0	0	0	9	1	3	3	0	1	1	1	0	0	0	0	0	0	0	0	0	0	0	0	1	27	19
1066	2019	28	0	1	0	84	NULL	0	207	2	1	1	1	1	2	3	3.5	0	1	0	1	0	0	5	0	0	2	0	0	0	0	0	0	0	0	0	0	0	0	0	0	0	0	0	64	5
1067	2019	69	0	0	0	5	1	0	175	2	1	1	1	1	1	4	9	1	1	0	0	0	0	1	1	1	4	1	0	0	0	0	0	0	0	0	0	0	0	0	0	0	0	0	65	43
1068	2019	71	0	1	0	12	1	0	164	0	2	0	0	1	6	4	9	1	12	0	0	0	0	21	1	3	3	1	0	0	1	1	0	1	0	0	0	0	0	0	0	0	0	1	20	6
1069	2019	59	1	1	1	84	1	1	478	0	1	1	1	1	1	3	35	1	8	0	0	0	0	6	0	0	2	0	0	0	0	0	0	0	0	0	0	0	0	0	0	0	0	0	67	8
1070	2019	31	1	1	1	5	NULL	0	456	0	0	NULL	NULL	NULL	4	4	7	1	14	0	0	0	0	NULL	NULL	NULL	4	1	0	0	1	0	0	0	0	0	0	0	0	0	0	0	0	1	4	2
1071	2019	35	0	0	0	60	1	1	NULL	0	1	1	0	0	0	3	3	0	NULL	0	0	0	0	2	0	0	2	0	0	0	0	0	0	0	0	0	0	0	0	0	0	0	0	0	66	17
1072	2019	86	0	1	0	12	1	1	NULL	NULL	NULL	NULL	NULL	NULL	1	NULL	NULL	NULL	NULL	NULL	NULL	NULL	NULL	NULL	NULL	NULL	4	0	0	0	1	0	0	0	0	0	0	0	0	0	0	0	0	0	66	22
1073	2019	77	1	0	0	24	1	1	NULL	3	2	1	1	1	6	4	19	1	4	0	1	0	0	9	1	1	3	0	0	0	1	0	0	0	0	0	0	0	0	0	0	0	0	1	12	12
1074	2019	43	1	1	0	60	1	1	NULL	2	2	0	0	1	2	4	8.8	1	8	0	0	0	0	8	1	3	3	0	0	0	1	0	0	0	0	0	0	0	0	0	0	0	0	1	4	1
1075	2019	81	0	1	0	12	1	2	NULL	NULL	NULL	NULL	NULL	NULL	6	1	NULL	NULL	NULL	NULL	NULL	NULL	NULL	NULL	NULL	NULL	NULL	0	0	0	1	0	0	0	0	0	0	0	0	0	0	0	0	1	36	11
1076	2019	27	0	1	0	24	1	3	458	2	2	NULL	NULL	NULL	6	4	20	1	26	0	0	0	0	8	1	2	4	0	0	0	0	0	0	0	0	0	0	0	0	0	0	0	0	0	8	8
1077	2019	50	0	0	0	48	1	2	NULL	NULL	NULL	NULL	NULL	NULL	6	NULL	NULL	NULL	NULL	NULL	NULL	NULL	NULL	NULL	NULL	NULL	4	0	0	0	1	0	0	0	0	0	0	0	0	0	0	0	0	1	2	1
1078	2019	81	0	0	0	12	1	3	549	2	1	NULL	NULL	NULL	1	2	1.1	0	1	0	0	0	0	1	0	0	4	0	0	0	1	0	0	0	0	0	0	0	0	0	0	0	0	0	3	3
1079	2019	52	0	1	0	12	NULL	1	NULL	NULL	NULL	NULL	NULL	NULL	6	NULL	NULL	NULL	NULL	NULL	NULL	NULL	NULL	NULL	NULL	NULL	4	0	0	0	1	0	0	0	0	0	0	0	0	0	0	0	0	1	4	2
1080	2019	83	1	1	0	48	1	0	NULL	2	0	NULL	NULL	NULL	6	4	6.5	1	6	1	1	0	0	NULL	NULL	NULL	2	0	0	0	1	0	0	0	0	0	0	0	0	0	0	0	0	1	45	39
1081	2019	60	1	0	1	7	1	0	363	2	0	0	1	1	1	4	65	1	25	0	0	0	0	NULL	NULL	NULL	2	0	0	0	1	0	0	0	0	0	0	0	0	0	0	0	0	1	7	7
1082	2019	24	0	1	0	3	1	0	157	3	1	NULL	1	1	6	4	6.8	1	NULL	1	1	0	0	12	1	3	3	0	0	1	1	0	0	0	0	1	0	0	0	0	0	0	0	1	47	44
1083	2019	70	0	0	0	12	1	2	NULL	2	1	1	1	1	1	3	3.6	1	1	0	0	0	0	5	0	0	2	0	0	0	0	0	0	0	0	0	0	0	0	0	0	0	0	0	67	37
1084	2019	59	1	1	0	6	1	2	173	0	2	NULL	NULL	NULL	1	3	2.2	0	NULL	0	0	0	0	13	1	3	3	0	0	1	1	0	0	1	0	0	0	0	0	0	0	0	0	1	43	38
1085	2019	54	0	0	0	24	1	0	208	0	1	1	1	1	6	3	3.9	0	7	0	0	0	0	12	1	1	3	0	0	0	1	0	0	1	0	0	0	0	0	0	0	0	0	1	31	18
1086	2019	69	1	0	0	12	1	3	148	0	2	NULL	NULL	NULL	1	4	4.4	1	NULL	0	0	0	0	12	1	2	3	0	0	0	1	0	0	0	0	0	0	0	0	0	0	0	1	1	8	8
1087	2019	59	0	1	0	24	1	3	563	0	2	NULL	NULL	NULL	0	4	6	1	NULL	0	0	0	0	10	1	3	3	0	0	0	1	0	1	0	0	0	0	0	0	0	0	0	0	1	10	6
1088	2019	62	1	1	0	12	1	2	NULL	NULL	NULL	NULL	NULL	NULL	6	2	2	0	NULL	0	0	NULL	NULL	NULL	NULL	NULL	4	0	0	0	1	0	0	0	0	0	0	0	0	0	0	0	0	1	3	1
1089	2019	71	0	0	0	14	1	0	NULL	2	1	1	1	1	4	4	34	1	26	0	0	0	0	12	1	1	3	0	0	1	1	1	0	0	0	0	0	0	0	0	0	0	0	1	15	12
1090	2019	79	0	1	0	24	1	2	2743	NULL	NULL	NULL	NULL	NULL	6	NULL	NULL	NULL	NULL	NULL	NULL	NULL	NULL	NULL	NULL	NULL	NULL	1	0	0	1	0	0	0	0	0	0	0	0	0	0	0	0	1	14	7
1091	2019	83	0	1	0	6	1	1	NULL	NULL	NULL	NULL	NULL	NULL	1	2	1	0	NULL	NULL	NULL	NULL	NULL	NULL	NULL	NULL	4	0	0	0	1	0	0	0	0	0	0	0	0	0	0	0	0	1	4	5
1092	2019	72	0	1	0	9	1	0	NULL	2	1	0	NULL	1	1	4	8	1	1	0	0	0	0	12	0	0	2	0	0	0	0	0	0	0	0	0	0	0	0	0	0	0	0	0	63	4
1093	2019	65	1	0	0	4	1	0	138	0	1	1	1	1	2	2	1	0	NULL	0	0	1	0	14	1	3	3	1	0	1	1	0	0	0	1	0	0	0	0	0	0	0	0	1	20	12
1094	2019	58	0	0	0	24	0	0	522	0	0	1	1	1	4	3	2.9	0	3	0	1	0	0	1	0	0	2	0	0	0	0	0	0	0	0	0	0	0	0	0	0	0	0	0	68	8
1095	2019	82	1	0	0	12	2	2	NULL	NULL	NULL	NULL	NULL	NULL	6	NULL	NULL	NULL	NULL	NULL	NULL	NULL	NULL	NULL	NULL	NULL	4	0	0	0	1	0	0	0	0	0	0	0	0	0	0	0	0	1	6	6
1096	2019	58	1	0	0	24	2	1	482	NULL	NULL	NULL	NULL	NULL	6	NULL	NULL	NULL	NULL	NULL	NULL	NULL	NULL	NULL	NULL	NULL	4	0	0	0	1	0	0	0	0	0	0	0	0	0	0	0	0	1	12	16
1097	2019	66	1	0	0	12	1	3	646	0	2	NULL	NULL	NULL	6	4	16	1	25	0	0	0	0	24	1	2	3	0	0	1	1	0	0	1	0	0	0	0	0	0	0	0	0	1	14	14
1098	2019	66	1	NULL	NULL	65	1	2	252	NULL	NULL	NULL	NULL	NULL	4	3	4	1	6	0	0	NULL	NULL	NULL	NULL	NULL	4	0	0	0	1	0	0	0	0	0	0	0	0	0	0	0	0	1	8	6
1099	2019	83	0	1	0	12	1	2	439	2	2	1	1	1	2	4	4.4	0	26	0	0	0	0	21	1	2	3	0	0	0	1	0	0	0	0	0	0	0	0	0	0	0	0	1	4	4
1100	2019	93	1	1	1	6	1	1	NULL	0	0	1	1	1	1	1	0.9	1	1	0	0	0	0	NULL	NULL	NULL	1	0	0	0	1	0	0	0	0	0	0	0	0	0	0	0	0	1	47	47
1101	2019	56	0	0	0	5	1	0	180	2	1	1	1	1	1	1	0.6	0	1	0	0	0	0	2	0	0	1	0	0	0	0	0	0	0	0	0	0	0	0	0	0	0	0	0	64	5
1102	2019	37	0	0	0	2	1	3	NULL	2	2	NULL	NULL	NULL	6	4	6	1	NULL	1	1	0	0	29	1	1	3	0	1	0	1	0	0	0	0	0	0	0	0	0	0	0	0	1	3	3
1103	2019	74	0	1	0	36	1	0	NULL	0	2	1	1	1	2	4	4.1	0	11	0	0	0	0	12	1	2	3	0	0	0	1	0	0	0	0	0	0	0	0	0	0	0	0	1	31	31
1104	2019	70	1	0	0	12	1	0	152	0	2	1	1	1	6	3	4	1	5	0	0	0	0	7	0	0	2	0	0	1	1	0	0	1	0	0	0	0	0	0	0	0	0	1	13	11
1105	2019	30	0	1	0	24	1	3	NULL	0	2	0	1	NULL	4	1	0.9	0	1	0	0	0	0	10	0	0	1	0	0	0	0	0	0	0	0	0	0	0	0	0	0	0	0	0	61	4
1106	2019	68	1	0	0	7	1	1	249	0	1	1	1	1	2	4	16	1	6	0	0	1	0	28	1	3	3	0	0	0	0	0	0	0	0	0	0	0	0	0	0	0	0	0	7	3
1107	2019	63	1	1	1	24	1	0	NULL	0	1	0	1	1	1	2	1.4	1	7	0	0	0	0	2	0	0	2	0	0	0	1	0	0	0	0	0	0	0	0	0	0	0	0	1	38	26
1108	2019	85	0	0	0	36	1	0	123	3	1	1	0	1	1	4	33	1	5	1	1	0	0	2	0	0	2	0	0	0	1	0	0	0	0	0	0	0	0	0	0	0	0	1	44	44
1109	2019	43	0	1	0	36	1	1	223	0	2	1	1	1	6	4	9	0	20	0	1	1	0	11	1	3	3	0	0	0	1	1	0	1	0	0	0	0	0	0	0	0	0	1	27	14
1110	2019	72	0	1	0	12	1	3	224	0	2	NULL	NULL	NULL	6	3	2.9	1	NULL	0	0	0	0	3	0	0	2	0	0	0	1	0	0	1	0	0	0	0	0	0	0	0	0	1	44	44
1111	2019	78	0	0	0	2	1	0	321	1	1	0	NULL	NULL	6	4	4.1	1	NULL	0	0	0	0	2	0	0	2	0	0	0	1	0	0	0	0	0	0	0	0	0	0	0	0	1	50	10
1112	2019	76	1	0	0	12	1	0	147	0	1	1	1	1	1	1	1	0	7	0	0	0	0	12	1	3	3	0	0	0	1	0	0	0	0	0	0	0	0	0	0	0	0	1	35	31
1113	2019	56	0	0	0	5	1	0	NULL	0	0	NULL	NULL	NULL	6	1	NULL	NULL	NULL	0	2	NULL	NULL	NULL	NULL	NULL	1	0	0	0	0	0	0	0	0	0	0	0	0	0	0	0	0	0	70	11
1114	2019	39	0	0	0	12	1	0	404	0	1	1	1	0	6	2	1.3	0	1	0	0	0	0	2	0	0	1	0	0	0	0	0	0	0	0	0	0	0	0	0	0	0	0	0	68	44
1115	2019	69	1	1	1	2	1	0	NULL	NULL	NULL	NULL	NULL	NULL	2	NULL	NULL	NULL	NULL	NULL	NULL	NULL	NULL	NULL	NULL	NULL	4	0	0	0	1	0	0	0	0	0	0	0	0	0	0	0	0	0	69	0
1116	2019	79	1	1	0	5	1	0	358	0	1	1	1	1	1	4	6.3	1	36	0	0	0	0	1	0	0	2	0	0	0	0	0	0	0	0	0	0	0	0	0	0	0	0	0	70	47
1117	2019	46	0	1	1	8	1	0	NULL	1	1	0	1	0	6	1	0.9	0	1	0	0	0	0	1	0	0	1	0	0	0	0	0	0	0	0	0	0	0	0	0	0	0	0	0	61	40
1118	2019	73	1	0	0	96	1	0	459	0	2	NULL	NULL	NULL	2	NULL	NULL	NULL	NULL	0	2	NULL	NULL	13	1	3	3	0	0	0	0	0	0	0	0	0	0	0	0	0	0	0	0	0	56	56
1119	2019	56	1	1	0	12	1	2	3747	NULL	NULL	NULL	NULL	NULL	6	NULL	NULL	NULL	NULL	NULL	NULL	NULL	NULL	NULL	NULL	NULL	4	0	0	0	1	0	0	0	0	0	0	0	0	0	0	0	0	1	8	2
1120	2019	33	0	0	0	24	NULL	2	164	3	2	0	0	1	6	4	30	1	2	0	0	0	0	20	1	2	3	0	0	0	1	0	0	0	0	0	0	0	0	0	0	0	0	1	25	23
1121	2019	78	1	0	0	12	1	1	NULL	2	1	1	1	1	2	4	5	1	9	0	0	0	0	1	0	0	2	0	0	0	1	0	0	0	0	0	0	0	0	0	0	0	0	1	44	44
1122	2019	75	0	1	0	24	1	2	408	NULL	NULL	NULL	NULL	NULL	1	2	1.5	0	NULL	0	2	NULL	NULL	NULL	NULL	NULL	4	0	0	0	1	0	0	0	0	0	0	0	0	0	0	0	0	1	26	25
1123	2019	48	1	0	1	3	1	1	186	NULL	NULL	NULL	NULL	NULL	6	NULL	NULL	NULL	NULL	NULL	NULL	NULL	NULL	NULL	NULL	NULL	4	0	0	0	1	0	0	0	0	0	0	0	0	0	0	0	0	1	23	20
1124	2019	57	1	1	0	24	1	3	NULL	NULL	2	NULL	NULL	NULL	6	4	12	1	6	0	0	0	0	20	1	3	3	0	0	0	1	0	0	0	0	0	0	0	0	0	0	0	0	1	42	29
1125	2019	62	1	1	0	12	1	0	628	0	1	0	0	1	6	4	4.2	1	11	0	0	0	0	2	1	1	3	0	0	0	1	1	0	0	0	0	0	0	0	0	0	0	0	1	29	24
1126	2019	74	0	0	0	6	1	0	256	0	1	1	1	1	1	2	1.6	1	1	0	0	0	0	2	0	0	1	0	0	0	1	0	0	1	0	0	0	0	0	0	0	0	0	1	34	31
1127	2019	47	1	0	0	18	1	3	384	2	1	0	NULL	NULL	2	3	2.5	1	4	0	0	0	0	2	0	0	2	0	0	0	0	0	0	0	0	0	0	0	0	0	0	0	0	0	68	7
1128	2019	73	0	1	0	1	1	1	411	1	2	1	1	1	2	4	8	1	10	1	0	1	0	7	1	3	3	0	0	0	1	0	0	0	0	0	0	0	0	0	0	0	0	1	31	28
1129	2019	65	1	1	1	36	1	2	NULL	NULL	NULL	NULL	NULL	NULL	6	NULL	NULL	NULL	NULL	NULL	NULL	NULL	NULL	NULL	NULL	NULL	4	0	0	0	1	0	0	0	0	0	0	0	0	0	0	0	0	1	4	1
1130	2019	77	0	1	0	5	1	1	1099	NULL	NULL	NULL	NULL	NULL	6	3	3	NULL	NULL	NULL	NULL	NULL	NULL	NULL	NULL	NULL	4	0	0	0	1	0	0	0	0	0	0	0	0	0	0	0	0	1	4	1
1131	2019	53	0	0	0	48	1	1	242	2	1	NULL	NULL	NULL	4	1	0.5	0	1	0	0	0	0	3	0	0	1	0	0	0	0	0	0	0	0	0	0	0	0	0	0	0	0	0	58	19
1132	2019	67	1	1	0	5	2	0	NULL	2	1	1	1	1	1	4	6.8	1	4	0	0	0	1	4	0	0	2	0	0	0	0	0	0	0	0	0	0	0	0	0	0	0	0	0	70	2
1133	2019	68	0	0	0	48	2	0	NULL	2	0	1	1	1	1	3	2	1	2	0	0	0	0	NULL	NULL	NULL	2	NULL	NULL	NULL	0	0	0	0	0	0	0	0	0	0	0	0	0	0	59	18
1134	2019	37	0	0	0	12	2	0	143	0	1	1	1	1	6	1	0.8	0	2	0	0	0	0	4	0	0	1	0	0	0	0	0	0	0	0	0	0	0	0	0	0	0	0	0	59	39
1135	2019	80	1	1	0	60	1	0	NULL	0	0	1	1	1	2	1	NULL	0	NULL	0	0	0	0	NULL	NULL	NULL	1	0	0	0	0	0	0	0	0	0	0	0	0	0	0	0	0	0	70	1
1136	2019	60	0	0	0	3	1	0	191	0	2	1	1	1	6	4	16.5	1	12	1	1	1	0	12	1	3	3	0	0	0	1	1	0	1	0	0	0	0	0	0	0	0	0	1	27	5
