# Supplementary material for: Melanoma in Peru: 1000 patients and 10 years of experience
Source: PLoS One. 2025 Oct 8;20(10):e0323636. doi: 10.1371/journal.pone.0323636 (PMC12507319; doi:10.1371/journal.pone.0323636)
Supplement: S2 File — (XLSX) [file pone.0323636.s002.xlsx]

## Sheet: Sheet1
Comprehensive Data Dictionary
No	Number of patient
Dx	Year of diagnosis
Age	Age in years
Sex	0 = Female
	1 = Male
Procedence	0 = Metropolitan areas
	1 = Non-Metropolitan areas
Work	0 = Indoor
	1= Outdoor
Time to diagnosis	Time in months
Anatomic site	Location of primary lesion
	0=Lower extremity
	1= Trunk
	2=Upper Extremity
Lymphnodes	0=Negative
	1=Regional palpable
	2=Matted lymph nodes
	3=Surgery at other institution
LDH value	U/L
Surgery of primary lesion	0=Wide local excision
	1=Other institution, re-excision of margins
	2=Amputation of fingers or toes
	3=Extremity amputation
	4=Biopsy without definitive surgery
Lymph node surg	0=None
	1=Sentinel lymph node
	2=Lymph node dissection
Asymmetr	0=No
	1=Yes
Edges	0=Regular
	1=Irregular
Color	0=Homogenic
	1=Heterogenic
Ulcer	0=No
	1=Yes
Histology	0=Superficial spreading
	1=Acral lentiginous
	2=Lentigo Maligna
	3=Amelanotic
	4=Nodular
	5=Other subtypes
	6=NOS
TStage	1=T1
	2=T2
	3=T3
	4=T4
Breslow	Breslow dept in mm
Mitosispermmm2	Number of mitosis per mm2
LVInvasion	0=No
	1=Yes
PerineuralInvasion	0=No
	1=Yes
Satellite	0=No
	1=Yes
TumorRegression	0=No
	1=Yes
TotalLNs	Number of lymph nodes resected
LNsPath	Number of positive lymph nodes
NStageCode	0=N0
	1=N1
	2=N2
	3=N3
AJCCStage	1=Stage I
	2=Stage II
	3=Stage III
	4=Stage IV
AdjuvantChemo	0=No
	1=Yes
RTAdjuvant	0=No
	1=Yes
Interferon	0=No
	1=Yes
EFS	Event free survival in months
	0=No
	1=Yes
RecurBrain	0=No
	1=Yes
RecurLiver	0=No
	1=Yes
RecurLung	0=No
	1=Yes
RecurSkinSQ	0=No
	1=Yes
RecurBone	0=No
	1=Yes
RecurMediastinum	0=No
	1=Yes
RecurGI	0=No
	1=Yes
Recurparavesival	0=No
	1=Yes
RecurSuprarenal	0=No
	1=Yes
RecurTestis	0=No
	1=Yes
RecurRetroperitoneum	0=No
	1=Yes
RecurMultiple	0=No
	1=Yes
Death	0=No
	1=Yes
OSMonths	Overall Survival Months
EFSMonths	Event free survival months
